# Supplementary material for: Genome-Wide Identification of MADS-Box Genes in Taraxacum kok-saghyz and Taraxacum mongolicum: Evolutionary Mechanisms, Conserved Functions and New Functions Related to Natural Rubber Yield Formation
Source: Int J Mol Sci. 2023 Jul 1;24(13):10997. doi: 10.3390/ijms241310997 (PMC10341699; doi:10.3390/ijms241310997)
Supplement: Supplementary file 1 [file ijms-24-10997-s001.zip]

Archive with 1 entries (1 files):
- ijms-2464354-supplementary.xlsx
