# Supplementary material for: Genome-Wide Identification of MADS-Box Genes in Taraxacum kok-saghyz and Taraxacum mongolicum: Evolutionary Mechanisms, Conserved Functions and New Functions Related to Natural Rubber Yield Formation
Source: Int J Mol Sci. 2023 Jul 1;24(13):10997. doi: 10.3390/ijms241310997 (PMC10341699; doi:10.3390/ijms241310997)
Supplement: Supplementary file 1 [file ijms-24-10997-s001.zip › ijms-2464354-supplementary.xlsx]

## Sheet: Supplementary Table S1
Supplementary Table A.1: Features of TkMADS genes identified in the TKS genome
Name	Subfamily	Gene ID	Chr.	Start	Stop	Gene length (bp)	ORF	Exon	Intron	Protein length (aa)	MW（Da）	pI
TKMADS-1	Mγ	TkAUNG002100.1	Chr0	646059	646541	483	483	483	0	160	18.68	8.98
TKMADS-2	SVP(STMADS11)	TkAUNG002380.1	Chr0	729899	734133	4235	666	1456	2779	221	24.76	5.78
TKMADS-3	SVP(STMADS11)	TkAUNG002480.2	Chr0	767536	771832	4297	666	1528	2769	221	24.76	5.78
TKMADS-4	SVP(STMADS11)	TkAUNG002520.1	Chr0	777643	782576	4934	672	1832	3102	223	25.02	6.16
TKMADS-5	AGL17	TkA01G532370.1	Chr1	133631144	133649497	18354	561	1151	17203	186	21.04	10.52
TKMADS-6	Mβ	TkA01G547210.1	Chr1	137441918	137442718	801	801	801	0	266	31.17	6.35
TKMADS-7	AG	TkA02G393340.1	Chr2	99958754	99960663	1910	354	686	1224	117	13.47	7.24
TKMADS-8	SVP(STMADS11)	TkA02G457080.2	Chr2	116426250	116430032	3783	666	1343	2440	221	24.84	5.47
TKMADS-9	SEP	TkA02G496280.1	Chr2	127086913	127091937	5025	762	1342	3683	253	29.26	7.81
TKMADS-10	FLC	TkA02G512510.1	Chr2	131507974	131517649	9676	588	1346	8330	195	22.73	7.08
TKMADS-11	Mα	TkA02G521700.1	Chr2	134543341	134545221	1881	705	1345	536	234	26.27	9.12
TKMADS-12	Mα	TkA02G547660.1	Chr2	141336489	141336983	495	495	495	0	164	18.79	9.78
TKMADS-13	Mα	TkA02G551030.1	Chr2	142180103	142181259	1157	705	889	268	234	26.46	10.51
TKMADS-14	Mα	TkA02G551040.1	Chr2	142185219	142185584	366	366	366	0	121	13.62	10.34
TKMADS-15	SQUA	TkA03G040300.1	Chr3	10619150	10627988	8839	366	605	8234	121	13.78	10.23
TKMADS-16	SEP	TkA03G040940.2	Chr3	10799051	10803802	4752	753	1274	3478	250	28.79	8.57
TKMADS-17	FLC	TkA03G117770.1	Chr3	30102749	30103275	527	327	327	200	108	12.00	10.65
TKMADS-18	FLC	TkA03G117810.1	Chr3	30114751	30115717	967	456	456	511	151	17.14	4.71
TKMADS-19	SEP	TkA03G120660.2	Chr3	30845605	30851160	5556	738	1031	4525	245	28.13	8.27
TKMADS-20	FLC	TkA03G126050.1	Chr3	32342773	32353487	10715	648	950	9765	215	24.30	6.79
TKMADS-21	AGL12	TkA03G216680.1	Chr3	54295912	54304017	8106	597	909	7197	198	22.72	8.20
TKMADS-22	TM3(SOC1)	TkA03G216710.1	Chr3	54312235	54320215	7981	333	333	7648	110	12.61	8.84
TKMADS-23	TM3(SOC1)	TkA03G288970.1	Chr3	71276851	71281034	4184	465	1126	3058	154	17.56	8.46
TKMADS-24	FLC	TkA03G340640.2	Chr3	83845150	83852696	7547	381	1078	6469	126	14.92	4.76
TKMADS-25	SQUA	TkA03G341990.1	Chr3	84167463	84172310	4848	516	1092	3756	171	20.43	6.64
TKMADS-26	FLC	TkA03G393270.1	Chr3	97581210	97590099	8890	624	624	8266	207	23.85	8.34
TKMADS-27	FLC	TkA03G393340.1	Chr3	97597965	97606823	8859	624	624	8235	207	23.85	8.34
TKMADS-28	AGL15	TkA03G430280.1	Chr3	107071740	107073631	1892	582	967	925	193	22.51	10.12
TKMADS-29	TM3(SOC1)	TkA03G542500.1	Chr3	136774114	136778390	4277	660	1283	2994	219	25.17	7.95
TKMADS-30	FLC	TkA03G581150.1	Chr3	147483907	147485465	1559	462	674	885	153	17.55	4.52
TKMADS-31	FLC	TkA03G581430.2	Chr3	147545807	147559274	13468	462	878	12590	153	17.81	11.20
TKMADS-32	FLC	TkA03G581510.1	Chr3	147582417	147588666	6250	468	1151	5099	155	17.98	11.01
TKMADS-33	FLC	TkA03G581530.1	Chr3	147590145	147604103	13959	630	1002	12957	209	23.58	5.44
TKMADS-34	FLC	TkA03G581600.1	Chr3	147638244	147638555	312	312	312	0	103	12.15	8.89
TKMADS-35	FLC	TkA03G587410.1	Chr3	149256608	149260249	3642	438	610	3032	145	17.55	9.75
TKMADS-36	FLC	TkA03G587710.1	Chr3	149312268	149320755	8488	633	972	7516	210	24.44	6.07
TKMADS-37	FLC	TkA03G612850.1	Chr3	155676370	155677711	1342	444	444	898	147	16.64	4.69
TKMADS-38	AGL15	TkA04G061390.1	Chr4	16375877	16379675	3799	816	1020	2779	271	30.33	9.78
TKMADS-39	TM3(SOC1)	TkA04G144220.1	Chr4	37340592	37344037	3446	633	1572	1874	210	24.46	9.76
TKMADS-40	Mβ	TkA04G166780.1	Chr4	43098653	43099462	810	810	810	0	269	30.95	6.90
TKMADS-41	SQUA	TkA05G473040.1	Chr5	118724057	118726801	2745	564	866	1879	187	21.70	6.72
TKMADS-42	SEP	TkA06G042570.2	Chr6	11510070	11515634	5565	738	1031	4534	245	28.13	8.27
TKMADS-43	Mγ	TkA06G049290.1	Chr6	13348079	13348801	723	690	690	33	229	25.81	9.94
TKMADS-44	Mγ	TkA06G059390.1	Chr6	16032625	16033320	696	696	696	0	231	26.30	8.47
TKMADS-45	SVP(STMADS11)	TkA06G096530.1	Chr6	25693168	25696774	3607	693	693	2914	230	26.13	6.73
TKMADS-46	DEF(AP3)	TkA06G123190.1	Chr6	32077255	32079977	2723	681	1117	1606	226	26.32	9.74
TKMADS-47	AGL17	TkA06G141500.1	Chr6	37087880	37091224	3345	651	899	2446	216	24.62	9.50
TKMADS-48	SQUA	TkA06G165160.1	Chr6	43510159	43516625	6467	735	1417	5050	244	28.06	10.02
TKMADS-49	MIKC*	TkA06G405100.1	Chr6	100336453	100340385	3933	972	1323	2610	323	37.03	5.60
TKMADS-50	AGL6	TkA06G465480.1	Chr6	115164335	115168705	4371	552	1287	3084	183	21.45	9.17
TKMADS-51	TM3(SOC1)	TkA07G007550.3	Chr7	2132851	2137481	4631	657	1085	3546	218	25.01	8.22
TKMADS-52	SVP(STMADS11)	TkA07G384590.1	Chr7	96470906	96476592	5687	705	1337	4350	234	26.31	5.93
TKMADS-53	AGL17	TkA07G387440.1	Chr7	97120075	97130754	10680	708	1691	8989	235	27.26	6.52
TKMADS-54	AGL17	TkA07G387500.1	Chr7	97161582	97162522	941	303	303	638	100	11.54	10.48
TKMADS-55	BS	TkA07G395780.1	Chr7	99404086	99406162	2077	780	1068	1009	259	30.43	7.44
TKMADS-56	MIKC*	TkA07G397510.1	Chr7	99874165	99876658	2494	900	1097	1397	299	34.43	8.81
TKMADS-57	AG	TkA07G399790.1	Chr7	100440047	100453313	13267	741	1347	11920	246	28.68	9.49
TKMADS-58	DEF(AP3)	TkA07G409210.1	Chr7	103315017	103318949	3933	708	1259	2674	235	27.21	9.19
TKMADS-59	SQUA	TkA07G411720.1	Chr7	104025571	104035924	10354	693	1306	9048	230	26.94	8.67
TKMADS-60	MIKC*	TkA07G419870.1	Chr7	106050225	106052942	2718	1077	1393	1325	358	40.74	6.93
TKMADS-61	GLO(PI)	TkA08G097770.1	Chr8	25314087	25316327	2241	591	1046	1195	196	22.81	6.68
TKMADS-62	GLO(PI)	TkA08G099250.1	Chr8	25743529	25745507	1979	591	1007	972	196	22.98	7.13
TKMADS-63	SEP	TkA08G108630.1	Chr8	28230691	28234621	3931	750	1272	2659	249	28.66	9.06
TKMADS-64	SEP	TkA08G137860.1	Chr8	35860539	35864368	3830	759	1107	2723	252	29.55	8.30
TKMADS-65	Mα	TkA08G229460.1	Chr8	59786903	59787583	681	639	639	42	212	23.67	7.41
TKMADS-66	Mα	TkA08G229470.1	Chr8	59794572	59796910	2339	687	972	1367	228	25.46	8.04
MW means molecular weight.

## Sheet: Supplementary Table S2
Supplementary Table A.2: Features of TmMADS genes identified in the TM genome
Name	Subfamily	Gene ID	Chr.	Start	Stop	Gene length (bp)	ORF	Exon	Intron	Protein length (aa)	MW（Da）	pI
TmMADS-1	AGL17	TmA01G138070	Chr1	111430082	111447118	17037	696	1152	15885	231	26.50	10.00
TmMADS-2	AGL17	TmA01G138100	Chr1	111475368	111482101	6734	513	848	5886	170	19.92	7.02
TmMADS-3	Mβ	TmA01G140290	Chr1	113364442	113365263	822	822	822	0	273	31.93	6.92
TmMADS-4	AG	TmA02G088610	Chr2	73219723	73228097	8375	675	1109	7266	224	26.16	9.95
TmMADS-5	SVP(STMADS11)	TmA02G103370	Chr2	85112256	85116814	4559	654	1366	3193	217	24.40	6.16
TmMADS-6	SVP(STMADS11)	TmA02G103380	Chr2	85127228	85131359	4132	657	1248	2884	218	24.48	6.16
TmMADS-7	SEP	TmA02G111690	Chr2	92282689	92287972	5284	765	1357	3927	254	29.42	7.81
TmMADS-8	SQUA	TmA02G111730	Chr2	92325078	92332153	7076	534	1330	5746	177	20.56	10.20
TmMADS-9	Mα	TmA02G116950	Chr2	96396040	96396711	672	672	672	0	223	25.08	9.42
TmMADS-10	Mα	TmA02G122260	Chr2	100604725	100605219	495	495	495	0	164	18.79	9.78
TmMADS-11	Mα	TmA02G122290	Chr2	100630572	100631093	522	522	522	0	173	19.63	10.15
TmMADS-12	Mα	TmA02G122720	Chr2	100960212	100960876	665	582	582	83	193	21.54	8.48
TmMADS-13	Mα	TmA02G122730	Chr2	100966500	100967165	666	666	666	0	221	24.86	8.25
TmMADS-14	SEP	TmA03G126630	Chr3	5932577	5937540	4964	753	1490	3474	250	28.79	8.57
TmMADS-15	FLC	TmA03G113850	Chr3	17502079	17510724	8646	726	945	7701	241	27.25	6.52
TmMADS-16	AGL12	TmA03G081750	Chr3	41944091	41965874	21784	597	817	20967	198	22.76	8.64
TmMADS-17	FLC	TmA03G049930	Chr3	67531096	67541015	9920	570	1133	8787	189	21.84	6.53
TmMADS-18	SQUA	TmA03G049630	Chr3	67881437	67890497	9061	705	1211	7850	234	27.50	9.36
TmMADS-19	FLC	TmA03G039820	Chr3	76376702	76378020	1319	351	893	426	116	13.56	4.80
TmMADS-20	FLC	TmA03G039800	Chr3	76394273	76395592	1320	351	893	427	116	13.56	4.80
TmMADS-21	AGL15	TmA03G034940	Chr3	80850394	80851516	1123	588	911	212	195	22.76	10.21
TmMADS-22	AG	TmA03G019100	Chr3	93822890	93830075	7186	762	1556	5630	253	28.88	9.47
TmMADS-23	TM3(SOC1)	TmA03G014510	Chr3	97540964	97545141	4178	657	1137	3041	218	25.15	8.32
TmMADS-24	FLC	TmA03G005960	Chr3	104597478	104605810	8333	630	1189	7144	209	23.61	4.76
TmMADS-25	FLC	TmA03G004130	Chr3	105991304	105991606	303	303	303	0	100	11.58	10.73
TmMADS-26	FLC	TmA03G004100	Chr3	106010796	106011356	561	339	339	222	112	13.37	4.49
TmMADS-27	FLC	TmA03G003970	Chr3	106101604	106109478	7875	630	1277	6598	209	24.39	6.91
TmMADS-28	Mγ	TmA04G074230	Chr4	18302085	18302567	483	483	483	0	160	18.67	8.98
TmMADS-29	TM3(SOC1)	TmA04G068330	Chr4	23210339	23213523	3185	678	1313	1872	225	26.13	9.99
TmMADS-30	Mβ	TmA04G064460	Chr4	26279323	26280360	1038	837	928	110	278	31.77	8.76
TmMADS-31	SQUA	TmA05G120050	Chr5	96754550	96767068	12519	564	845	11674	187	21.70	6.72
TmMADS-32	SEP	TmA06G099650	Chr6	9109860	9115611	5752	705	969	4783	234	27.06	9.85
TmMADS-33	Mγ	TmA06G097060	Chr6	11172106	11172810	705	705	705	0	234	26.78	10.05
TmMADS-34	Mγ	TmA06G097020	Chr6	11215021	11215746	726	726	726	0	241	27.20	9.89
TmMADS-35	Mγ	TmA06G094510	Chr6	13160785	13161483	699	699	699	0	232	26.46	8.21
TmMADS-36	SVP(STMADS11)	TmA06G086800	Chr6	19270913	19274773	3861	690	967	2894	229	25.99	6.89
TmMADS-37	DEF(AP3)	TmA06G081580	Chr6	23446291	23449455	3165	681	1550	1615	226	26.32	9.74
TmMADS-38	SQUA	TmA06G072890	Chr6	30561058	30568606	7549	729	1397	6152	242	27.88	10.02
TmMADS-39	Mβ	TmA06G062250	Chr6	39019858	39020472	615	615	615	0	204	24.12	10.13
TmMADS-40	AGL17	TmA06G032970	Chr6	60472830	60476901	4072	540	793	3279	179	20.72	9.92
TmMADS-41	AGL17	TmA06G032940	Chr6	60508422	60512508	4087	540	793	3294	179	20.68	9.92
TmMADS-42	MIKC*	TmA06G016420	Chr6	73227337	73231283	3947	975	1047	2900	324	37.19	5.60
TmMADS-43	AGL6	TmA06G007690	Chr6	81095277	81099798	4522	855	1115	3407	284	33.01	8.60
TmMADS-44	TM3(SOC1)	TmA07G002680	Chr7	2131171	2140710	9540	657	1545	7995	218	25.01	6.80
TmMADS-45	SVP(STMADS11)	TmA07G094840	Chr7	75893851	75898903	5053	588	1256	3797	195	22.02	4.95
TmMADS-46	AGL17	mA07G095680	Chr7	76588940	76599819	10880	717	1564	9316	238	27.54	6.65
TmMADS-47	MIKC*	TmA07G097720	Chr7	78584793	78587528	2736	900	1328	1408	299	34.45	8.82
TmMADS-48	AG	TmA07G098300	Chr7	79086930	79094531	7602	741	1322	6280	246	28.68	9.31
TmMADS-49	DEF(AP3)	TmA07G100870	Chr7	81173611	81177723	4113	528	882	3231	175	20.51	7.59
TmMADS-50	MIKC*	TmA07G102740	Chr7	82637397	82640197	2801	1083	1500	1301	360	40.96	6.93
TmMADS-51	Mα	TmA08G001600	Chr8	2068646	2069206	561	561	561	0	186	21.27	8.31
TmMADS-52	Mα	TmA08G001610	Chr8	2085730	2086329	600	600	600	0	199	22.42	8.60
TmMADS-53	GLO(PI)	TmA08G002040	Chr8	2358313	2360627	2315	591	1083	1232	196	22.81	6.68
TmMADS-54	SEP	TmA08G011820	Chr8	9989574	9993690	4117	765	1249	2868	254	29.81	8.30
TmMADS-55	Mα	TmA08G025910	Chr8	21446464	21447135	672	672	672	0	223	24.79	9.81
TmMADS-56	Mα	TmA08G028870	Chr8	23914145	23915350	1206	687	779	427	228	25.52	8.63
TmMADS-57	Mα	TmA08G028880	Chr8	23923975	23926000	2026	687	687	1339	228	25.27	9.08
TmMADS-58	AGL15	TmA08G075200	Chr8	59264849	59268139	3291	783	1279	2012	260	29.44	7.20
TmMADS-59	AGL15	TmA08G075940	Chr8	59775273	59778570	3298	783	1279	2019	260	29.44	7.20
MW means molecular weight.

## Sheet: Supplementary Table S3
Supplementary Table A.3: Motif sequences of TkMADS and TmMADS proteins
Motif	Sequence
Motif 1	JKRIENKTSRQVTFSKRRNGLLKKAYELSVLCDADVALIIFSPRGKLYEF
Motif 2	SLSVKELQQLEQQLETALKRIRSRKTQLMLEZISELQKKERKLQEENKEL
Motif 3	SSSMEETLERYEKHS
Motif 4	MGRGKV
Motif 5	KNLEKLNQPSLELQLVEDTNYANLSKEVAERTLQLRQLRGE
Motif 6	QEYAKLKAKIESLQKSQRHLLGEDLG
Motif 7	CTKFRTCKELLZTVDRLVEENN
Motif 8	GDSADDGGSSESTNISNSDGPPQDYESSGTSLKLGLPYSGV
Motif 9	EVHHQHQPQHPQDZAFFHPLDCGPTLQIGYQTDGMSAIGAS
Motif 10	EEGDDGGGDLNDLATNYMDSP
Motif 11	CSPKTTLKDMFDRYQRLSGNDLWDAKHE
Motif 12	IPKIMRKHEQVLEEENKHLMYLVQQGEMAAMGDYQGQEPFSFRGQPMQPN
Motif 13	PPLPINEFNQHYVEVSREVEAEKKRRETIPASSGWYDEPVN
Motif 14	GHPSVDVLVDRFLNNBNPPASSTSNTE
Motif 15	LNVEELQAYLPSLIEJKNKVJTRADEJM
Motif 16	NMNNMMPGWML
Motif 17	YGLNEFFEERKKKIEDELLKARKRNMEAKYATWFDEFDGLSEGELRQFAM
Motif 18	NMIPPASISTNTAVDGGLNFQFDEDFGNF
Motif 19	NRTINGNAQDLEVP
Motif 20	KQRLIEGDQVNSLHWYPHAQQ
Motif 21	MTRILDSYQSYKZTEELTRKNIHEKLPSEYGDLCPADELAEMIQRHLD
Motif 22	RQEISNAWKLT
Motif 23	LLTLPLFK
Motif 24	DPPPPPPPHL
Motif 25	IQADNSSSVEDVQH

## Sheet: Supplementary Table S4
Supplemental Table A.4: Syntenic relationships between TkMADS and TmMADS
TKS Gene	TKS location	TM orthologs	TM location
TkMADS-1	Chr0	TmMADS-28	Chr4
TkMADS-2	Chr0	N
TkMADS-3	Chr0	N
TkMADS-4	Chr0	N
TkMADS-5	Chr1	TmMADS-1	Chr1
TkMADS-6	Chr1	TmMADS-3	Chr1
TkMADS-7	Chr2	TmMADS-4	Chr2
TkMADS-8	Chr2	TmMADS-5	Chr2
TkMADS-9	Chr2	TmMADS-7	Chr2
TkMADS-10	Chr2	TmA02G114620.2	Chr2
TkMADS-11	Chr2	TmMADS-9	Chr2
		TmMADS-56	Chr8
TkMADS-12	Chr2	TmMADS-10	Chr2
TkMADS-13	Chr2	TmA02G122710.1	Chr2
TkMADS-14	Chr2	N
TkMADS-15	Chr3	TmMADS-7	Chr2
		TmMADS-38	Chr6
TkMADS-16	Chr3	TmMADS-14	Chr3
TkMADS-17	Chr3	TmMADS-15	Chr3
TkMADS-18	Chr3	N
TkMADS-19	Chr3	TmMADS-32	Chr6
TkMADS-20	Chr3	TmMADS-15	Chr3
TkMADS-21	Chr3	N
TkMADS-22	Chr3	N
TkMADS-23	Chr3	TmMADS-44	Chr7
TkMADS-24	Chr3	TmMADS-17	Chr3
		TmA08G005080.1	Chr8
TkMADS-25	Chr3	TmMADS-18	Chr3
TkMADS-26	Chr3	TmMADS-19	Chr3
TkMADS-27	Chr3	N
TkMADS-28	Chr3	TmA03G034970.2	Chr3
TkMADS-29	Chr3	TmMADS-23	Chr3
TkMADS-30	Chr3	TmMADS-24	Chr3
TkMADS-31	Chr3	N
TkMADS-32	Chr3	N
TkMADS-33	Chr3	N
TkMADS-34	Chr3	N
TkMADS-35	Chr3	TmMADS-25	Chr3
TkMADS-36	Chr3	N
TkMADS-37	Chr3	N
TkMADS-38	Chr4	N
TkMADS-39	Chr4	TmMADS-29	Chr4
TkMADS-40	Chr4	TmMADS-30	Chr4
TkMADS-41	Chr5	TmMADS-31	Chr5
TkMADS-42	Chr6	TmMADS-32	Chr6
TkMADS-43	Chr6	TmMADS-33	Chr6
TkMADS-44	Chr6	TmMADS-35	Chr6
TkMADS-45	Chr6	TmMADS-5	Chr2
		TmMADS-36	Chr6
TkMADS-46	Chr6	TmMADS-37	Chr6
TkMADS-47	Chr6	N
TkMADS-48	Chr6	TmMADS-7	Chr2
		TmMADS-14	Chr3
TkMADS-49	Chr6	TmMADS-42	Chr6
TkMADS-50	Chr6	N
TkMADS-51	Chr7	TmMADS-23	Chr3
		TmMADS-43	Chr6
		TmMADS-44	Chr7
TkMADS-52	Chr7	TmMADS-45	Chr7
TkMADS-53	Chr7	TmA07G095680.1	Chr7
TkMADS-54	Chr7	N
TkMADS-55	Chr7	TmMADS-47	Chr7
TkMADS-56	Chr7	TmMADS-47	Chr7
TkMADS-57	Chr7	TmMADS-48	Chr7
TkMADS-58	Chr7	TmA03G052240.1	Chr3
		TmMADS-37	Chr6
		TmMADS-49	Chr7
TkMADS-59	Chr7	TmMADS-18	Chr3
		TmA08G005080.1	Chr8
TkMADS-60	Chr7	TmMADS-50	Chr7
TkMADS-61	Chr8	TmMADS-53	Chr8
TkMADS-62	Chr8	TmA08G002590.3	Chr8
TkMADS-63	Chr8	TmMADS-18	Chr3
		TmA08G005080.1	Chr8
TkMADS-64	Chr8	TmMADS-54	Chr8
TkMADS-65	Chr8	TmMADS-9	Chr2
		TmMADS-56	Chr8
TkMADS-66	Chr8	N
N represents no collinear genes in the TM genome.

## Sheet: Supplementary Table S5
Supplementary Table A.5: qRT-PCR primers used in this study
Gene	Forward primer (5'-3')	Reverse primer (5'-3')	Amplification length
TKMADS-1	CGGTTGTGAAGTACCAAT	CTCGCTTTCCTCTTATGT	70
TKMADS-2	ATCATCTGAATCGACCAA	GAGTAAGGCAATCCCAAT	93
TKMADS-3	CTGTACTTTGCGATGCTG	TCAAGGGATGGTTGGTTT	148
TKMADS-4	CTTTGCGATGCTGATGTT	TCAAGGGATGGTTGGTTC	143
TKMADS-5	GAAGGAGGAACATCATCAAC	TCCCAATAACTGCCTGTG	176
TKMADS-6	AGCATCTTGGGTGGTTTA	CCCGTATTCACGCTTTAT	71
TKMADS-7	GAAGGCTTGGACTGTTTA	AGAATGCGTTGTGATGTT	160
TKMADS-8	CATCTGAATCGACCAATA	GAAATGTACTCACCCAAT	91
TKMADS-9	CCAAATACGATTCCCTACA	CAGAAAGCCTATCCAGCA	159
TKMADS-10	CAGCCGTCAGGTGTCGTT	CATAGAGTCTGCCTTTGC	122
TKMADS-11	TCACCATCCTCGTCCACT	TCTTGTTGTCGCTTTTCG	139
TKMADS-12	AAAAGGCGAATGAGTTATG	AAATGGCTTATTGGTTGG	77
TKMADS-13	TAATCACTGGTGGGAAGC	AGACATTGGGACAACTCG	154
TKMADS-14	ACGGGTAGGGCTCTTTAA	TTCCGAGTCAGGAGTCTATCAA	147
TKMADS-15	ATGGGAAGAGGTCGAGTG	ATGCTGGAGTTATTAGAGTA	188
TKMADS-16	GATAAATCGGCAGGTGAC	CTTGAGCATATTGGAGGT	154
TKMADS-17	CATCTTTCCGTGGTCTGC	CAATGATTTGAACTCGCTAT	191
TKMADS-18	CCGAGGAGATGTCTGTGG	TAGGGTTGATAGGTACTTGGTC	119
TKMADS-19	AGGAGCAAGCCTTAAATG	TGTTGGGCATGTGGATAC	97
TKMADS-20	TGTCGCCGTTCTTGTATT	TTGTATGCTGCTATCCTGTG	130
TKMADS-21	TCTGGAATCGAAAATGGAG	TTTGCTGAGCGTATGTGG	165
TKMADS-22	CTGAAGAAGGCCAAAGAG	CACGGAACAATGGGTAGA	150
TKMADS-23	AGTTGCTTTGATAATCTT	GAGTTCTACCTTCTTTGC	184
TKMADS-24	AAGAGCAGCCGTCAAGTC	GGAGAAGATGAAAAGAGCAA	108
TKMADS-25	GCTCAATACAACCCACAAC	ATCCACCTCTTCTCCCAT	118
TKMADS-26	AGTGGCGTTTTCAAAGCGTA	ATCACCGCTGGAGAACTCAT	130
TKMADS-27	TAAGAGTAGCAGGCTAGT	GTATCACCGCTGGAGAAC	147
TKMADS-28	CCATCAGGAGGTACAGAA	TTCATCTCATCCATTTCG	97
TKMADS-29	AAGACCCAGATGAGGAGG	AGCAACTTCAGCATCACAA	120
TKMADS-30	GAACTTGATGCTGCTCTTATG	CTGCTCCAAACACCTGAT	154
TKMADS-31	TCGCCGTCATTGTATTCT	TGTTCGCATTTGCTTCAT	108
TKMADS-32	CGCCGTCATTGTATTCTC	CGTTTATGGTCGTGTTGC	119
TKMADS-33	CGATGCTGCTCTTACGCT	ATCCCCTGCTCCAAACAC	154
TKMADS-34	GCTGGAGATGAAACGAAT	GGAGGAGAAGACGACGAG	136
TKMADS-35	GGTACATACAAATCTATA	TCATTTGAACCAATATAT	113
TKMADS-36	AGGATTGATGAAGAACCA	CCGTCATTAA TTGTGTCT	112
TKMADS-37	AAACACGCTCAAGAAAGA	CCTCCACCCTCATCAAAG	148
TKMADS-38	GCGGGAACAAAGAACTAT	CGGTGACAACCCTAAATG	184
TKMADS-39	TGAAACCCGCATTCCTGA	TGTCCCAAAAGCCTCCGT	114
TKMADS-40	AGAAGACCCGAAACACGA	GTCAACATCGCAAAGAGT	86
TKMADS-41	TCTCAAGAACATTCGCACAA	CCTGTATGGCCTTTCCCT	83
TKMADS-42	AAGAACAAGCCTTAAATG	CATAACAGACTTCTTGTTGGGC	111
TKMADS-43	GTGGACCAAACCCTAAAT	TTGACACCGCTCACATTA	155
TKMADS-44	TTCCAGCAGAAGCACAGC	CCCAGTCTCCCAACCATT	183
TKMADS-45	ATTGATAATGCTACAGCGAGAC	AGCGGAGAAGATGACGAG	120
TKMADS-46	GATTCGCTAACAGTTGTAC	AGACTCATAACCTCCCTC	180
TKMADS-47	AGAAAGGGGAGCCAGATA	CAAGAGTCCACCGATGTT	180
TKMADS-48	ACGAACAAGGAAGAATCAAG	TCGGAGGTAGCATAAACG	152
TKMADS-49	AAATGAACAAACCCACCC	CAAAGTTGAATGCCCTCC	177
TKMADS-50	AACTTTCCGTCCTCTGTG	GATAGCGTTCAAGGGTTT	108
TKMADS-51	AGCAACTACAAGCGAAGG	CACGTAAATCCGGTCTAA	111
TKMADS-52	AACAAGCTCCTGAAACAA	CAACAGAATCCGATGACT	127
TKMADS-53	AGCCAAAGATGAACAACA	ACTCTGAGTCCTGCCACT	110
TKMADS-54	ACCCAAATTCGTGAAGAG	TTCCGTCAATCAAGTCAT	118
TKMADS-55	GTGTCACTGGTTGATGGGTAA	TTGCAGCGAGCTGTAGAA	161
TKMADS-56	TGTGAGGCTGAGTATCGC	TGCTTGGATTGGTCGTAA	160
TKMADS-57	TCTGCAAAAGGAGAAATG	TGGAGAAGACAATCAAGG	87
TKMADS-58	GTCTACATTATTCGTGAGCG	ATTCCACCCCATCTTCTAT	163
TKMADS-59	AAAGGACAAAGCATTACAGG	TCTATTTCTCCATCACCACC	171
TKMADS-60	GGGAGGGTGAAGCTGAAA	TCCGGTGAATAATGTGGG	174
TKMADS-61	ATGGGAAGAGGAAAGACAG	GAGCCGCAGATAACAAGA	149
TKMADS-62	CTAGCAACAGGCAAGTAAC	GAGCCGCAGATAACAAGA	109
TKMADS-63	AAATGTGGGAAGGAGGAG	AACTGTTGTGCATGGTGG	105
TKMADS-64	CACGCACAAGCACATACA	GAGGTCACCGCTGACATT	149
TKMADS-65	CAGGTGGTCGGGTCTATG	GTTCGGTGTTGCTGATGG	105
TKMADS-66	ACCGCTATCTGAATAATGAC	TGAAACCTCCACGTAATG	131
TkActin	GGAAGGATCTTTATGGGAAC	CAGACACTATACTTCCTCTCAGG	151

## Sheet: Supplementary Table S6
Supplementary Table A.6: The statistics of raw and clean reads of each sample derived from RNA-seq
Sample ID	Total clean reads	Mapped reads	Mapped rates %	Uniq mapped reads rates %	%≥Q30
1151L	39468474	35916247	0.91	0.8355	0.9407
1151R	41527124	36571632	0.8807	0.8109	0.9458
4XL	42,506,920	37457078	0.8812	0.8145	0.9436
4XR	40065188	35139270	0.8771	0.8141	0.9428

## Sheet: Supplementary Table S7
Supplementary Table A.7：Expression of TkMADS genes in tetraploid and diploid TKS, as determined by RNA-seq
Gene name	Gene ID	1151L_FPKM	1151R_FPKM	4XL_FPKM	4XR_FPKM	1151L_vs_4XL_edgeR_FDR	1151L_vs_4XL_edgeR_log2FC	1151L_vs_4XL_edgeR_(FDR_0.01_FC_2)_regulated	1151R_vs_4XR_edgeR_FDR	1151R_vs_4XR_edgeR_log2FC	1151R_vs_4XR_edgeR_(FDR_0.01_FC_2)_regulated	COG_class	COG_class_annotation	GO_annotation	KEGG_annotation	KEGG_pathway_annotation	KOG_class	KOG_class_annotation	Pfam_annotation	Swiss_Prot_annotation	eggNOG_class	eggNOG_class_annotation	NR_annotation
TKMADS-1	TkAUNG002100	0	0	0	0	--	--	--	--	--	--	--	--	Molecular Function: RNA polymerase II transcription factor activity, sequence-specific DNA binding (GO:0000981);; Molecular Function: core promoter proximal region sequence-specific DNA binding (GO:0000987);; Cellular Component: nucleus (GO:0005634);; Biological Process: positive regulation of transcription from RNA polymerase II promoter (GO:0045944);; Molecular Function: protein dimerization ac…	--	--	[K]	Transcription	SRF-type transcription factor (DNA-binding and dimerisation domain)	--	K	Transcription	unnamed protein product [Lactuca saligna]
TKMADS-2	TkAUNG002380	6.04545	2.11319	7.05328	0.94284	0.175651	0.3564	normal	0.0017479	-1.11504	down	--	--	Molecular Function: RNA polymerase II regulatory region sequence-specific DNA binding (GO:0000977);; Molecular Function: transcription factor activity, sequence-specific DNA binding (GO:0003700);; Cellular Component: nucleus (GO:0005634);; Biological Process: positive regulation of transcription from RNA polymerase II promoter (GO:0045944);; Molecular Function: protein dimerization activity (GO:0…	K09264|2.3e-29|smo:SELMODRAFT_450818|K09264 MADS-box transcription factor, plant | (RefSeq) MADS6-1; MADS-domain transcription factor	--	[K]	Transcription	SRF-type transcription factor (DNA-binding and dimerisation domain)	MADS-box protein JOINTLESS OS=Solanum lycopersicum OX=4081 GN=J PE=1 SV=1	K	Transcription	MADS-box protein JOINTLESS-like isoform X5 [Lactuca sativa]
TKMADS-3	TkAUNG002480	3.93668	0.596376	4.47716	0.749972	0.281541	0.304261	normal	0.607887	0.302817	normal	--	--	Molecular Function: RNA polymerase II regulatory region sequence-specific DNA binding (GO:0000977);; Molecular Function: transcription factor activity, sequence-specific DNA binding (GO:0003700);; Cellular Component: nucleus (GO:0005634);; Biological Process: positive regulation of transcription from RNA polymerase II promoter (GO:0045944);; Molecular Function: protein dimerization activity (GO:0…	K09264|4.0e-29|smo:SELMODRAFT_450818|K09264 MADS-box transcription factor, plant | (RefSeq) MADS6-1; MADS-domain transcription factor	--	[K]	Transcription	SRF-type transcription factor (DNA-binding and dimerisation domain)	MADS-box protein JOINTLESS OS=Solanum lycopersicum OX=4081 GN=J PE=1 SV=1	K	Transcription	MADS-box protein JOINTLESS-like isoform X2 [Lactuca sativa]
TKMADS-4	TkAUNG002520	3.64945	1.20492	4.43669	0.239458	0.122588	0.420752	normal	6.23853e-07	-2.29095	down	--	--	Molecular Function: RNA polymerase II regulatory region sequence-specific DNA binding (GO:0000977);; Molecular Function: transcription factor activity, sequence-specific DNA binding (GO:0003700);; Cellular Component: nucleus (GO:0005634);; Biological Process: positive regulation of transcription from RNA polymerase II promoter (GO:0045944);; Molecular Function: protein dimerization activity (GO:0…	K09264|3.3e-28|ppp:112281299|K09264 MADS-box transcription factor, plant | (RefSeq) MADS-box protein GGM13-like isoform X1	--	[K]	Transcription	SRF-type transcription factor (DNA-binding and dimerisation domain)	MADS-box protein JOINTLESS OS=Solanum lycopersicum OX=4081 GN=J PE=1 SV=1	K	Transcription	MADS-box protein JOINTLESS-like isoform X2 [Lactuca sativa]
TKMADS-5	TkA01G532370	2.90924	0.405455	1.58445	0.756933	0.0311294	-0.740282	normal	--	--	--	--	--	Molecular Function: RNA polymerase II regulatory region sequence-specific DNA binding (GO:0000977);; Molecular Function: transcription factor activity, sequence-specific DNA binding (GO:0003700);; Cellular Component: nucleus (GO:0005634);; Biological Process: positive regulation of transcription from RNA polymerase II promoter (GO:0045944);; Molecular Function: protein dimerization activity (GO:0…	K09264|1.8e-43|lsv:111913303|K09264 MADS-box transcription factor, plant | (RefSeq) MADS-box transcription factor 23-like	--	[K]	Transcription	SRF-type transcription factor (DNA-binding and dimerisation domain)	MADS-box transcription factor 27 OS=Oryza sativa subsp. japonica OX=39947 GN=MADS27 PE=2 SV=2	K	Transcription	MADS-box transcription factor 23-like [Lactuca sativa]
TKMADS-6	TkA01G547210	0	0.152614	0.063422	0	--	--	--	--	--	--	--	--	Molecular Function: RNA polymerase II transcription factor activity, sequence-specific DNA binding (GO:0000981);; Molecular Function: core promoter proximal region sequence-specific DNA binding (GO:0000987);; Cellular Component: nucleus (GO:0005634);; Biological Process: positive regulation of transcription from RNA polymerase II promoter (GO:0045944);; Molecular Function: protein dimerization ac…	--	--	[K]	Transcription	SRF-type transcription factor (DNA-binding and dimerisation domain)	Agamous-like MADS-box protein AGL82 OS=Arabidopsis thaliana OX=3702 GN=AGL82 PE=1 SV=1	K	Transcription	unnamed protein product [Lactuca saligna]
TKMADS-7	TkA02G393340	0	0.264976	0	0.800017	--	--	--	--	--	--	--	--	Molecular Function: transcription factor activity, sequence-specific DNA binding (GO:0003700);; Cellular Component: nucleus (GO:0005634);;	K09264|6.9e-49|ccav:112504039|K09264 MADS-box transcription factor, plant | (RefSeq) agamous-like MADS-box protein AGL11	--	[K]	Transcription	K-box region	Agamous-like MADS-box protein AGL11 OS=Vitis vinifera OX=29760 GN=AGL11 PE=2 SV=1	K	Transcription	agamous-like MADS-box protein AGL11 [Cynara cardunculus var. scolymus]
TKMADS-8	TkA02G457080	5.82718	3.0303	2.5793	1.24168	0.000139405	-1.04498	down	0.000167233	-1.24386	down	--	--	Molecular Function: RNA polymerase II regulatory region sequence-specific DNA binding (GO:0000977);; Molecular Function: transcription factor activity, sequence-specific DNA binding (GO:0003700);; Cellular Component: nucleus (GO:0005634);; Biological Process: positive regulation of transcription from RNA polymerase II promoter (GO:0045944);; Molecular Function: protein dimerization activity (GO:0…	K09264|4.0e-29|smo:SELMODRAFT_450818|K09264 MADS-box transcription factor, plant | (RefSeq) MADS6-1; MADS-domain transcription factor	--	[K]	Transcription	SRF-type transcription factor (DNA-binding and dimerisation domain)	MADS-box protein JOINTLESS OS=Solanum lycopersicum OX=4081 GN=J PE=1 SV=1	K	Transcription	MADS-box protein JOINTLESS-like isoform X2 [Lactuca sativa]
TKMADS-9	TkA02G496280	7.13878	3.00246	1.12312	2.18962	1.80915e-17	-2.52828	down	0.205184	-0.43404	normal	--	--	Molecular Function: RNA polymerase II regulatory region sequence-specific DNA binding (GO:0000977);; Molecular Function: transcription factor activity, sequence-specific DNA binding (GO:0003700);; Cellular Component: nucleus (GO:0005634);; Biological Process: positive regulation of transcription from RNA polymerase II promoter (GO:0045944);; Molecular Function: protein dimerization activity (GO:0…	K09264|4.2e-120|lsv:111876646|K09264 MADS-box transcription factor, plant | (RefSeq) MADS-box protein CMB1-like isoform X1	--	[K]	Transcription	SRF-type transcription factor (DNA-binding and dimerisation domain)	Agamous-like MADS-box protein MADS2 OS=Vitis vinifera OX=29760 GN=MADS2 PE=2 SV=2	K	Transcription	MADS-box protein CMB1-like isoform X2 [Lactuca sativa]
TKMADS-10	TkA02G512510	14.7857	28.6396	6.33117	29.6583	6.68624e-06	-1.08586	down	0.793447	0.0746949	normal	--	--	Molecular Function: RNA polymerase II regulatory region sequence-specific DNA binding (GO:0000977);; Molecular Function: transcription factor activity, sequence-specific DNA binding (GO:0003700);; Cellular Component: nucleus (GO:0005634);; Biological Process: positive regulation of transcription from RNA polymerase II promoter (GO:0045944);; Molecular Function: protein dimerization activity (GO:0…	K09264|1.8e-65|lsv:111888924|K09264 MADS-box transcription factor, plant | (RefSeq) truncated transcription factor CAULIFLOWER A-like	--	[K]	Transcription	SRF-type transcription factor (DNA-binding and dimerisation domain)	MADS-box transcription factor 14 OS=Oryza sativa subsp. japonica OX=39947 GN=MADS14 PE=1 SV=2	K	Transcription	truncated transcription factor CAULIFLOWER A-like [Lactuca sativa]
TKMADS-11	TkA02G521700	8.15547	5.8445	6.4511	1.68868	0.463264	-0.204271	normal	1.1471e-09	-1.75239	down	--	--	Molecular Function: DNA binding (GO:0003677);; Cellular Component: nucleus (GO:0005634);; Molecular Function: protein dimerization activity (GO:0046983);;	K12412|8.8e-88|lsv:111899927|K12412 pheromone receptor transcription factor | (RefSeq) agamous-like MADS-box protein AGL29	--	[K]	Transcription	SRF-type transcription factor (DNA-binding and dimerisation domain)	Agamous-like MADS-box protein AGL62 OS=Arabidopsis thaliana OX=3702 GN=AGL62 PE=1 SV=1	K	Transcription	agamous-like MADS-box protein AGL29 [Lactuca sativa]
TKMADS-12	TkA02G547660	1.14842	0.308608	0.845327	0.275238	--	--	--	--	--	--	--	--	Molecular Function: DNA binding (GO:0003677);; Cellular Component: nucleus (GO:0005634);; Molecular Function: protein dimerization activity (GO:0046983);;	K12412|1.9e-28|qsu:112030633|K12412 pheromone receptor transcription factor | (RefSeq) agamous-like MADS-box protein AGL62	--	[K]	Transcription	SRF-type transcription factor (DNA-binding and dimerisation domain)	Agamous-like MADS-box protein AGL62 OS=Arabidopsis thaliana OX=3702 GN=AGL62 PE=1 SV=1	K	Transcription	agamous-like MADS-box protein AGL62 [Lactuca sativa]
TKMADS-13	TkA02G551030	0.802209	0.580056	0.36188	0.641227	--	--	--	--	--	--	--	--	Molecular Function: RNA polymerase II regulatory region sequence-specific DNA binding (GO:0000977);; Cellular Component: nucleus (GO:0005634);; Biological Process: positive regulation of transcription from RNA polymerase II promoter (GO:0045944);; Molecular Function: protein dimerization activity (GO:0046983);;	K12412|9.8e-39|qsu:112030633|K12412 pheromone receptor transcription factor | (RefSeq) agamous-like MADS-box protein AGL62	--	[K]	Transcription	SRF-type transcription factor (DNA-binding and dimerisation domain)	Agamous-like MADS-box protein AGL62 OS=Arabidopsis thaliana OX=3702 GN=AGL62 PE=1 SV=1	K	Transcription	agamous-like MADS-box protein AGL62 [Lactuca sativa]
TKMADS-14	TkA02G551040	0	0.167404	0.246615	0.020906	--	--	--	--	--	--	--	--	Molecular Function: RNA polymerase II regulatory region sequence-specific DNA binding (GO:0000977);; Cellular Component: nucleus (GO:0005634);; Biological Process: positive regulation of transcription from RNA polymerase II promoter (GO:0045944);; Molecular Function: protein dimerization activity (GO:0046983);;	K12412|3.2e-25|pop:7472567|K12412 pheromone receptor transcription factor | (RefSeq) agamous-like MADS-box protein AGL61	--	[K]	Transcription	SRF-type transcription factor (DNA-binding and dimerisation domain)	Agamous-like MADS-box protein AGL61 OS=Arabidopsis thaliana OX=3702 GN=AGL61 PE=1 SV=1	K	Transcription	agamous-like MADS-box protein AGL62 [Lactuca sativa]
TKMADS-15	TkA03G040300	0.189697	0	0	0.407061	--	--	--	--	--	--	--	--	Molecular Function: RNA polymerase II regulatory region sequence-specific DNA binding (GO:0000977);; Molecular Function: transcription factor activity, sequence-specific DNA binding (GO:0003700);; Cellular Component: nucleus (GO:0005634);; Biological Process: positive regulation of transcription from RNA polymerase II promoter (GO:0045944);; Molecular Function: protein dimerization activity (GO:0…	K09264|6.6e-47|lsv:111885670|K09264 MADS-box transcription factor, plant | (RefSeq) truncated transcription factor CAULIFLOWER D-like isoform X1	--	[K]	Transcription	SRF-type transcription factor (DNA-binding and dimerisation domain)	Agamous-like MADS-box protein AP1 OS=Vitis vinifera OX=29760 GN=AP1 PE=2 SV=1	K	Transcription	truncated transcription factor CAULIFLOWER D-like isoform X1 [Lactuca sativa]
TKMADS-16	TkA03G040940	0.260686	0	0	0	--	--	--	--	--	--	--	--	Molecular Function: RNA polymerase II regulatory region sequence-specific DNA binding (GO:0000977);; Molecular Function: transcription factor activity, sequence-specific DNA binding (GO:0003700);; Cellular Component: nucleus (GO:0005634);; Biological Process: positive regulation of transcription from RNA polymerase II promoter (GO:0045944);; Molecular Function: protein dimerization activity (GO:0…	K09264|1.4e-131|lsv:111885686|K09264 MADS-box transcription factor, plant | (RefSeq) developmental protein SEPALLATA 1-like	--	[K]	Transcription	SRF-type transcription factor (DNA-binding and dimerisation domain)	Agamous-like MADS-box protein MADS2 OS=Vitis vinifera OX=29760 GN=MADS2 PE=2 SV=2	K	Transcription	developmental protein SEPALLATA 1-like [Lactuca sativa]
TKMADS-17	TkA03G117770	0	0	0	0.864152	--	--	--	--	--	--	--	--	Molecular Function: RNA polymerase II regulatory region sequence-specific DNA binding (GO:0000977);; Molecular Function: transcription factor activity, sequence-specific DNA binding (GO:0003700);; Cellular Component: nucleus (GO:0005634);; Biological Process: positive regulation of transcription from RNA polymerase II promoter (GO:0045944);; Molecular Function: protein dimerization activity (GO:0…	K09264|1.5e-21|lsv:111889883|K09264 MADS-box transcription factor, plant | (RefSeq) agamous-like MADS-box protein AGL27 isoform X1	--	[K]	Transcription	SRF-type transcription factor (DNA-binding and dimerisation domain)	MADS-box protein FLOWERING LOCUS C OS=Arabidopsis thaliana OX=3702 GN=FLC PE=1 SV=1	K	Transcription	agamous-like MADS-box protein AGL27 isoform X2 [Lactuca sativa]
TKMADS-18	TkA03G117810	0.93541	0.133911	0	1.15069	--	--	--	--	--	--	--	--	Molecular Function: RNA polymerase II regulatory region sequence-specific DNA binding (GO:0000977);; Molecular Function: transcription factor activity, sequence-specific DNA binding (GO:0003700);; Cellular Component: nucleus (GO:0005634);; Biological Process: positive regulation of transcription from RNA polymerase II promoter (GO:0045944);; Molecular Function: protein dimerization activity (GO:0…	K09264|9.8e-24|lsv:111889883|K09264 MADS-box transcription factor, plant | (RefSeq) agamous-like MADS-box protein AGL27 isoform X1	--	--	--	K-box region	--	--	--	agamous-like MADS-box protein AGL27 isoform X3 [Lactuca sativa]
TKMADS-19	TkA03G120660	0	0.271868	0.187812	0.057636	--	--	--	--	--	--	--	--	Molecular Function: RNA polymerase II regulatory region sequence-specific DNA binding (GO:0000977);; Molecular Function: transcription factor activity, sequence-specific DNA binding (GO:0003700);; Cellular Component: nucleus (GO:0005634);; Biological Process: positive regulation of transcription from RNA polymerase II promoter (GO:0045944);; Molecular Function: protein dimerization activity (GO:0…	K09264|7.1e-80|lang:109353394|K09264 MADS-box transcription factor, plant | (RefSeq) developmental protein SEPALLATA 1-like	--	[K]	Transcription	SRF-type transcription factor (DNA-binding and dimerisation domain)	Agamous-like MADS-box protein MADS4 OS=Vitis vinifera OX=29760 GN=MADS4 PE=2 SV=2	K	Transcription	agamous-like MADS-box protein AGL9 homolog isoform X1 [Lactuca sativa]
TKMADS-20	TkA03G126050	1.02411	1.92461	0	1.63247	2.43773e-08	-7.96994	down	0.669778	-0.210102	normal	--	--	Molecular Function: RNA polymerase II regulatory region sequence-specific DNA binding (GO:0000977);; Molecular Function: transcription factor activity, sequence-specific DNA binding (GO:0003700);; Cellular Component: nucleus (GO:0005634);; Biological Process: positive regulation of transcription from RNA polymerase II promoter (GO:0045944);; Molecular Function: protein dimerization activity (GO:0…	K09264|4.5e-54|lsv:111889883|K09264 MADS-box transcription factor, plant | (RefSeq) agamous-like MADS-box protein AGL27 isoform X1	--	[K]	Transcription	SRF-type transcription factor (DNA-binding and dimerisation domain)	MADS-box protein FLOWERING LOCUS C OS=Arabidopsis thaliana OX=3702 GN=FLC PE=1 SV=1	K	Transcription	MADS-box protein FLOWERING LOCUS C-like isoform X1 [Lactuca sativa]
TKMADS-21	TkA03G216680	7.85965	6.16953	14.1274	16.8839	8.10756e-05	0.981975	normal	4.59196e-09	1.47028	up	--	--	Molecular Function: RNA polymerase II regulatory region sequence-specific DNA binding (GO:0000977);; Molecular Function: transcription factor activity, sequence-specific DNA binding (GO:0003700);; Cellular Component: nucleus (GO:0005634);; Biological Process: positive regulation of transcription from RNA polymerase II promoter (GO:0045944);; Molecular Function: protein dimerization activity (GO:0…	K05894|2.7e-13|aof:109824144|K05894 12-oxophytodienoic acid reductase [EC:1.3.1.42] | (RefSeq) putative 12-oxophytodienoate reductase 11 isoform X1	alpha-Linolenic acid metabolism (ko00592)	[K]	Transcription	K-box region	Agamous-like MADS-box protein AGL12 OS=Arabidopsis thaliana OX=3702 GN=AGL12 PE=1 SV=2	K	Transcription	agamous-like MADS-box protein AGL12 [Cynara cardunculus var. scolymus]
TKMADS-22	TkA03G216710	0.343406	4.8223	1.08184	15.2861	--	--	--	1.21007e-07	1.6732	up	--	--	Molecular Function: transcription regulatory region sequence-specific DNA binding (GO:0000976);; Molecular Function: RNA polymerase II regulatory region sequence-specific DNA binding (GO:0000977);; Molecular Function: RNA polymerase II transcription factor activity, sequence-specific DNA binding (GO:0000981);; Cellular Component: nucleus (GO:0005634);; Molecular Function: transcription factor bin…	K09264|3.0e-22|egr:104426035|K09264 MADS-box transcription factor, plant | (RefSeq) EGM3; developmental protein SEPALLATA 1-like	--	[K]	Transcription	SRF-type transcription factor (DNA-binding and dimerisation domain)	MADS-box transcription factor 26 OS=Oryza sativa subsp. indica OX=39946 GN=MADS26 PE=2 SV=2	K	Transcription	agamous-like MADS-box protein AGL12 isoform X1 [Helianthus annuus]
TKMADS-23	TkA03G288970	0.026948	1.05924	0.137017	1.10044	--	--	--	0.89088	0.117747	normal	--	--	Molecular Function: RNA polymerase II regulatory region sequence-specific DNA binding (GO:0000977);; Molecular Function: transcription factor activity, sequence-specific DNA binding (GO:0003700);; Cellular Component: nucleus (GO:0005634);; Biological Process: positive regulation of transcription from RNA polymerase II promoter (GO:0045944);; Molecular Function: protein dimerization activity (GO:0…	K09264|6.9e-33|csv:101208072|K09264 MADS-box transcription factor, plant | (RefSeq) agamous-like MADS-box protein AGL11-like	--	[K]	Transcription	SRF-type transcription factor (DNA-binding and dimerisation domain)	MADS-box protein SOC1 OS=Arabidopsis thaliana OX=3702 GN=SOC1 PE=1 SV=1	K	Transcription	unnamed protein product [Lactuca saligna]
TKMADS-24	TkA03G340640	0	0.505217	0	7.11926	--	--	--	2.59244e-22	3.75388	up	--	--	Molecular Function: RNA polymerase II regulatory region sequence-specific DNA binding (GO:0000977);; Molecular Function: transcription factor activity, sequence-specific DNA binding (GO:0003700);; Cellular Component: nucleus (GO:0005634);; Biological Process: positive regulation of transcription from RNA polymerase II promoter (GO:0045944);; Molecular Function: protein dimerization activity (GO:0…	K09264|6.6e-62|lsv:111888924|K09264 MADS-box transcription factor, plant | (RefSeq) truncated transcription factor CAULIFLOWER A-like	--	[K]	Transcription	SRF-type transcription factor (DNA-binding and dimerisation domain)	MADS-box transcription factor 14 OS=Oryza sativa subsp. japonica OX=39947 GN=MADS14 PE=1 SV=2	K	Transcription	truncated transcription factor CAULIFLOWER A-like [Lactuca sativa]
TKMADS-25	TkA03G341990	1.84167	1.47054	6.28094	1.16667	8.975e-11	1.9061	up	0.483	-0.323518	normal	--	--	Molecular Function: RNA polymerase II regulatory region sequence-specific DNA binding (GO:0000977);; Molecular Function: transcription factor activity, sequence-specific DNA binding (GO:0003700);; Cellular Component: nucleus (GO:0005634);; Biological Process: positive regulation of transcription from RNA polymerase II promoter (GO:0045944);; Molecular Function: protein dimerization activity (GO:0…	K09264|4.6e-62|lsv:111912794|K09264 MADS-box transcription factor, plant | (RefSeq) truncated transcription factor CAULIFLOWER A-like isoform X1	--	[K]	Transcription	K-box region	Agamous-like MADS-box protein AGL8 homolog OS=Solanum tuberosum OX=4113 PE=2 SV=1	K	Transcription	unnamed protein product [Lactuca saligna]
TKMADS-26	TkA03G393270	0.340386	0	0	0	--	--	--	--	--	--	--	--	Molecular Function: DNA binding (GO:0003677);; Molecular Function: transcription factor activity, sequence-specific DNA binding (GO:0003700);; Cellular Component: nucleus (GO:0005634);; Molecular Function: protein dimerization activity (GO:0046983);;	K09264|1.7e-58|lsv:111880218|K09264 MADS-box transcription factor, plant | (RefSeq) agamous-like MADS-box protein AGL27 isoform X1	--	[K]	Transcription	SRF-type transcription factor (DNA-binding and dimerisation domain)	Agamous-like MADS-box protein AGL27 OS=Arabidopsis thaliana OX=3702 GN=AGL27 PE=1 SV=1	K	Transcription	unnamed protein product [Lactuca saligna]
TKMADS-27	TkA03G393340	0	0	0	0	--	--	--	--	--	--	--	--	Molecular Function: DNA binding (GO:0003677);; Molecular Function: transcription factor activity, sequence-specific DNA binding (GO:0003700);; Cellular Component: nucleus (GO:0005634);; Molecular Function: protein dimerization activity (GO:0046983);;	K09264|1.7e-58|lsv:111880218|K09264 MADS-box transcription factor, plant | (RefSeq) agamous-like MADS-box protein AGL27 isoform X1	--	[K]	Transcription	SRF-type transcription factor (DNA-binding and dimerisation domain)	Agamous-like MADS-box protein AGL27 OS=Arabidopsis thaliana OX=3702 GN=AGL27 PE=1 SV=1	K	Transcription	unnamed protein product [Lactuca saligna]
TKMADS-28	TkA03G430280	0.464914	1.05703	0	0.580715	--	--	--	0.160141	-0.831685	normal	--	--	Molecular Function: RNA polymerase II regulatory region sequence-specific DNA binding (GO:0000977);; Molecular Function: transcription factor activity, sequence-specific DNA binding (GO:0003700);; Cellular Component: nucleus (GO:0005634);; Biological Process: positive regulation of transcription from RNA polymerase II promoter (GO:0045944);; Molecular Function: protein dimerization activity (GO:0…	K09264|2.7e-95|lsv:111895355|K09264 MADS-box transcription factor, plant | (RefSeq) truncated transcription factor CAULIFLOWER D-like	--	[K]	Transcription	SRF-type transcription factor (DNA-binding and dimerisation domain)	MADS-box transcription factor 15 OS=Oryza sativa subsp. japonica OX=39947 GN=MADS15 PE=1 SV=2	K	Transcription	truncated transcription factor CAULIFLOWER D-like [Lactuca sativa]
TKMADS-29	TkA03G542500	0.714167	24.4355	4.43702	67.2275	3.65328e-16	2.74541	up	2.3174e-11	1.48342	up	--	--	Molecular Function: RNA polymerase II regulatory region sequence-specific DNA binding (GO:0000977);; Molecular Function: transcription factor activity, sequence-specific DNA binding (GO:0003700);; Cellular Component: nucleus (GO:0005634);; Biological Process: positive regulation of transcription from RNA polymerase II promoter (GO:0045944);; Molecular Function: protein dimerization activity (GO:0…	K09264|2.7e-38|dosa:Os02t0682200-01|K09264 MADS-box transcription factor, plant | (RefSeq) Os02g0682200, MOSAIC_FLORAL_ORGANS_1, MFO1; Similar to MADS box protein.	--	[K]	Transcription	SRF-type transcription factor (DNA-binding and dimerisation domain)	MADS-box protein SOC1 OS=Arabidopsis thaliana OX=3702 GN=SOC1 PE=1 SV=1	K	Transcription	unnamed protein product [Lactuca saligna]
TKMADS-30	TkA03G581150	18.0968	5.62216	5.47082	6.49892	1.60903e-09	-1.58276	down	0.484675	0.235697	normal	--	--	Molecular Function: RNA polymerase II regulatory region sequence-specific DNA binding (GO:0000977);; Molecular Function: transcription factor activity, sequence-specific DNA binding (GO:0003700);; Cellular Component: nucleus (GO:0005634);; Biological Process: positive regulation of transcription from RNA polymerase II promoter (GO:0045944);; Molecular Function: protein dimerization activity (GO:0…	K09264|1.1e-46|lsv:111888783|K09264 MADS-box transcription factor, plant | (RefSeq) agamous-like MADS-box protein AGL27	--	--	--	K-box region	--	K	Transcription	agamous-like MADS-box protein AGL27 isoform X1 [Lactuca sativa]
TKMADS-31	TkA03G581430	5.36721	1.01434	2.00274	1.01785	3.44635e-05	-1.29349	down	1	0.0341486	normal	--	--	Molecular Function: RNA polymerase II regulatory region sequence-specific DNA binding (GO:0000977);; Molecular Function: transcription factor activity, sequence-specific DNA binding (GO:0003700);; Cellular Component: nucleus (GO:0005634);; Biological Process: positive regulation of transcription from RNA polymerase II promoter (GO:0045944);; Molecular Function: protein dimerization activity (GO:0…	K09264|4.9e-31|lsv:111888783|K09264 MADS-box transcription factor, plant | (RefSeq) agamous-like MADS-box protein AGL27	--	[K]	Transcription	SRF-type transcription factor (DNA-binding and dimerisation domain)	MADS-box transcription factor 2 OS=Oryza sativa subsp. japonica OX=39947 GN=MADS2 PE=2 SV=1	K	Transcription	agamous-like MADS-box protein AGL27 [Lactuca sativa]
TKMADS-32	TkA03G581510	6.01494	0.520447	2.58529	0.974281	0.000142197	-1.07566	down	0.0718363	0.925209	normal	--	--	Molecular Function: RNA polymerase II regulatory region sequence-specific DNA binding (GO:0000977);; Molecular Function: transcription factor activity, sequence-specific DNA binding (GO:0003700);; Cellular Component: nucleus (GO:0005634);; Biological Process: positive regulation of transcription from RNA polymerase II promoter (GO:0045944);; Molecular Function: protein dimerization activity (GO:0…	K09264|1.3e-34|lsv:111888783|K09264 MADS-box transcription factor, plant | (RefSeq) agamous-like MADS-box protein AGL27	--	[K]	Transcription	SRF-type transcription factor (DNA-binding and dimerisation domain)	MADS-box transcription factor 2 OS=Oryza sativa subsp. japonica OX=39947 GN=MADS2 PE=2 SV=1	K	Transcription	agamous-like MADS-box protein AGL27 [Lactuca sativa]
TKMADS-33	TkA03G581530	4.2389	0.561871	2.02458	0.806902	0.00335017	-0.926225	normal	--	--	--	--	--	Molecular Function: RNA polymerase II regulatory region sequence-specific DNA binding (GO:0000977);; Molecular Function: transcription factor activity, sequence-specific DNA binding (GO:0003700);; Cellular Component: nucleus (GO:0005634);; Biological Process: positive regulation of transcription from RNA polymerase II promoter (GO:0045944);; Molecular Function: protein dimerization activity (GO:0…	K09264|7.9e-80|lsv:111888783|K09264 MADS-box transcription factor, plant | (RefSeq) agamous-like MADS-box protein AGL27	--	[K]	Transcription	SRF-type transcription factor (DNA-binding and dimerisation domain)	Agamous-like MADS-box protein AGL27 OS=Arabidopsis thaliana OX=3702 GN=AGL27 PE=1 SV=1	K	Transcription	agamous-like MADS-box protein AGL27 [Lactuca sativa]
TKMADS-34	TkA03G581600	30.6923	30.8597	24.1753	31.9372	0.463451	-0.20911	normal	0.825449	0.0723762	normal	--	--	Molecular Function: RNA polymerase II regulatory region sequence-specific DNA binding (GO:0000977);; Cellular Component: nucleus (GO:0005634);; Biological Process: positive regulation of transcription from RNA polymerase II promoter (GO:0045944);; Molecular Function: protein dimerization activity (GO:0046983);;	K09264|1.7e-22|ccav:112523952|K09264 MADS-box transcription factor, plant | (RefSeq) truncated transcription factor CAULIFLOWER A-like isoform X1	--	[K]	Transcription	SRF-type transcription factor (DNA-binding and dimerisation domain)	Agamous-like MADS-box protein AGL15 OS=Arabidopsis thaliana OX=3702 GN=AGL15 PE=1 SV=1	K	Transcription	Transcription factor, MADS-box [Cynara cardunculus var. scolymus]
TKMADS-35	TkA03G587410	0.531265	1.71232	0	0.319343	--	--	--	0.000300199	-2.2208	down	--	--	Molecular Function: RNA polymerase II regulatory region sequence-specific DNA binding (GO:0000977);; Molecular Function: transcription factor activity, sequence-specific DNA binding (GO:0003700);; Cellular Component: nucleus (GO:0005634);; Biological Process: positive regulation of transcription from RNA polymerase II promoter (GO:0045944);; Molecular Function: protein dimerization activity (GO:0…	K09264|2.9e-33|ccav:112523952|K09264 MADS-box transcription factor, plant | (RefSeq) truncated transcription factor CAULIFLOWER A-like isoform X1	--	[K]	Transcription	SRF-type transcription factor (DNA-binding and dimerisation domain)	MADS-box transcription factor 2 OS=Oryza sativa subsp. japonica OX=39947 GN=MADS2 PE=2 SV=1	K	Transcription	truncated transcription factor CAULIFLOWER A-like isoform X1 [Cynara cardunculus var. scolymus]
TKMADS-36	TkA03G587710	1.81569	4.65023	4.89904	9.61901	4.15215e-07	1.56845	up	6.84639e-05	1.07116	up	--	--	Molecular Function: DNA binding (GO:0003677);; Molecular Function: transcription factor activity, sequence-specific DNA binding (GO:0003700);; Cellular Component: nucleus (GO:0005634);; Molecular Function: protein dimerization activity (GO:0046983);;	K09264|1.7e-61|lsv:111880218|K09264 MADS-box transcription factor, plant | (RefSeq) agamous-like MADS-box protein AGL27 isoform X1	--	[K]	Transcription	SRF-type transcription factor (DNA-binding and dimerisation domain)	Agamous-like MADS-box protein AGL70 OS=Arabidopsis thaliana OX=3702 GN=AGL70 PE=2 SV=1	K	Transcription	agamous-like MADS-box protein AGL27 isoform X1 [Lactuca sativa]
TKMADS-37	TkA03G612850	15.1765	4.00862	0	0	3.36411e-38	-10.7332	down	3.02958e-14	-8.84556	down	--	--	Molecular Function: RNA polymerase II regulatory region sequence-specific DNA binding (GO:0000977);; Molecular Function: transcription factor activity, sequence-specific DNA binding (GO:0003700);; Cellular Component: nucleus (GO:0005634);; Biological Process: positive regulation of transcription from RNA polymerase II promoter (GO:0045944);; Molecular Function: protein dimerization activity (GO:0…	K09264|4.3e-32|lsv:111889883|K09264 MADS-box transcription factor, plant | (RefSeq) agamous-like MADS-box protein AGL27 isoform X1	--	--	--	K-box region	--	K	Transcription	unnamed protein product [Lactuca saligna]
TKMADS-38	TkA04G061390	0	0.118531	0	0.229857	--	--	--	--	--	--	--	--	Molecular Function: RNA polymerase II regulatory region sequence-specific DNA binding (GO:0000977);; Molecular Function: transcription factor activity, sequence-specific DNA binding (GO:0003700);; Cellular Component: nucleus (GO:0005634);; Biological Process: positive regulation of transcription from RNA polymerase II promoter (GO:0045944);; Molecular Function: protein dimerization activity (GO:0…	K09264|6.9e-36|mesc:110607147|K09264 MADS-box transcription factor, plant | (RefSeq) MADS-box transcription factor 23-like isoform X1	--	[K]	Transcription	SRF-type transcription factor (DNA-binding and dimerisation domain)	Agamous-like MADS-box protein AGL15 OS=Brassica napus OX=3708 GN=AGL15 PE=3 SV=1	K	Transcription	MADS-box transcription factor 23-like [Lactuca sativa]
TKMADS-39	TkA04G144220	7.24127	0	2.137	0	1.06301e-09	-1.61706	down	--	--	--	--	--	Molecular Function: RNA polymerase II regulatory region sequence-specific DNA binding (GO:0000977);; Molecular Function: transcription factor activity, sequence-specific DNA binding (GO:0003700);; Cellular Component: nucleus (GO:0005634);; Biological Process: positive regulation of transcription from RNA polymerase II promoter (GO:0045944);; Molecular Function: protein dimerization activity (GO:0…	K09264|5.9e-35|mdm:103405678|K09264 MADS-box transcription factor, plant | (RefSeq) MADS11; agamous-like MADS-box protein AGL6	--	[K]	Transcription	SRF-type transcription factor (DNA-binding and dimerisation domain)	MADS-box protein AGL42 OS=Arabidopsis thaliana OX=3702 GN=AGL42 PE=1 SV=1	K	Transcription	MADS-box protein AGL42-like isoform X3 [Lactuca sativa]
TKMADS-40	TkA04G166780	0	0	0	0	--	--	--	--	--	--	--	--	Molecular Function: RNA polymerase II transcription factor activity, sequence-specific DNA binding (GO:0000981);; Molecular Function: core promoter proximal region sequence-specific DNA binding (GO:0000987);; Cellular Component: nucleus (GO:0005634);; Biological Process: positive regulation of transcription from RNA polymerase II promoter (GO:0045944);; Molecular Function: protein dimerization ac…	K09264|2.5e-06|sind:105158139|K09264 MADS-box transcription factor, plant | (RefSeq) MADS-box transcription factor 23 isoform X1	--	[K]	Transcription	SRF-type transcription factor (DNA-binding and dimerisation domain)	Agamous-like MADS-box protein AGL82 OS=Arabidopsis thaliana OX=3702 GN=AGL82 PE=1 SV=1	K	Transcription	unnamed protein product [Lactuca saligna]
TKMADS-41	TkA05G473040	0.978088	0	0.334624	0	--	--	--	--	--	--	--	--	Molecular Function: RNA polymerase II regulatory region sequence-specific DNA binding (GO:0000977);; Molecular Function: transcription factor activity, sequence-specific DNA binding (GO:0003700);; Cellular Component: nucleus (GO:0005634);; Biological Process: positive regulation of transcription from RNA polymerase II promoter (GO:0045944);; Molecular Function: protein dimerization activity (GO:0…	K09264|2.9e-86|ccav:112525116|K09264 MADS-box transcription factor, plant | (RefSeq) truncated transcription factor CAULIFLOWER A	--	[K]	Transcription	K-box region	Agamous-like MADS-box protein AP1 OS=Vitis vinifera OX=29760 GN=AP1 PE=2 SV=1	K	Transcription	truncated transcription factor CAULIFLOWER A [Cynara cardunculus var. scolymus]
TKMADS-42	TkA06G042570	0	0.243413	0.13397	0.057156	--	--	--	--	--	--	--	--	Molecular Function: RNA polymerase II regulatory region sequence-specific DNA binding (GO:0000977);; Molecular Function: transcription factor activity, sequence-specific DNA binding (GO:0003700);; Cellular Component: nucleus (GO:0005634);; Biological Process: positive regulation of transcription from RNA polymerase II promoter (GO:0045944);; Molecular Function: protein dimerization activity (GO:0…	K09264|7.1e-80|lang:109353394|K09264 MADS-box transcription factor, plant | (RefSeq) developmental protein SEPALLATA 1-like	--	[K]	Transcription	SRF-type transcription factor (DNA-binding and dimerisation domain)	Agamous-like MADS-box protein MADS4 OS=Vitis vinifera OX=29760 GN=MADS4 PE=2 SV=2	K	Transcription	agamous-like MADS-box protein AGL9 homolog isoform X1 [Lactuca sativa]
TKMADS-43	TkA06G049290	0	0	0	0	--	--	--	--	--	--	--	--	Molecular Function: RNA polymerase II transcription factor activity, sequence-specific DNA binding (GO:0000981);; Molecular Function: core promoter proximal region sequence-specific DNA binding (GO:0000987);; Cellular Component: nucleus (GO:0005634);; Biological Process: positive regulation of transcription from RNA polymerase II promoter (GO:0045944);; Molecular Function: protein dimerization ac…	K00600|7.4e-07|cpep:111803196|K00600 glycine hydroxymethyltransferase [EC:2.1.2.1] | (RefSeq) serine hydroxymethyltransferase, mitochondrial-like isoform X1	Glycine, serine and threonine metabolism (ko00260);; Cyanoamino acid metabolism (ko00460);; Glyoxylate and dicarboxylate metabolism (ko00630);; One carbon pool by folate (ko00670);; Carbon metabolism (ko01200);; Biosynthesis of amino acids (ko01230)	[K]	Transcription	SRF-type transcription factor (DNA-binding and dimerisation domain)	Agamous-like MADS-box protein AGL80 OS=Arabidopsis thaliana OX=3702 GN=AGL80 PE=1 SV=1	K	Transcription	unnamed protein product [Lactuca saligna]
TKMADS-44	TkA06G059390	0	0	0	0	--	--	--	--	--	--	--	--	Molecular Function: RNA polymerase II transcription factor activity, sequence-specific DNA binding (GO:0000981);; Molecular Function: core promoter proximal region sequence-specific DNA binding (GO:0000987);; Cellular Component: nucleus (GO:0005634);; Biological Process: positive regulation of transcription from RNA polymerase II promoter (GO:0045944);; Molecular Function: protein dimerization ac…	--	--	[K]	Transcription	SRF-type transcription factor (DNA-binding and dimerisation domain)	Agamous-like MADS-box protein AGL80 OS=Arabidopsis thaliana OX=3702 GN=AGL80 PE=1 SV=1	K	Transcription	unnamed protein product [Lactuca saligna]
TKMADS-45	TkA06G096530	0	0	0.342571	0.536744	--	--	--	--	--	--	--	--	Molecular Function: RNA polymerase II regulatory region sequence-specific DNA binding (GO:0000977);; Molecular Function: transcription factor activity, sequence-specific DNA binding (GO:0003700);; Cellular Component: nucleus (GO:0005634);; Molecular Function: zinc ion binding (GO:0008270);; Biological Process: positive regulation of transcription from RNA polymerase II promoter (GO:0045944);; Mol…	K09264|1.8e-32|smo:SELMODRAFT_450818|K09264 MADS-box transcription factor, plant | (RefSeq) MADS6-1; MADS-domain transcription factor	--	[K]	Transcription	SRF-type transcription factor (DNA-binding and dimerisation domain)	MADS-box protein JOINTLESS OS=Solanum lycopersicum OX=4081 GN=J PE=1 SV=1	K	Transcription	MADS-box protein JOINTLESS-like isoform X1 [Lactuca sativa]
TKMADS-46	TkA06G123190	0.044535	0	0	0.055373	--	--	--	--	--	--	--	--	Molecular Function: RNA polymerase II regulatory region sequence-specific DNA binding (GO:0000977);; Molecular Function: transcription factor activity, sequence-specific DNA binding (GO:0003700);; Cellular Component: nucleus (GO:0005634);; Biological Process: positive regulation of transcription from RNA polymerase II promoter (GO:0045944);; Molecular Function: protein dimerization activity (GO:0…	K09264|1.3e-115|lsv:111897428|K09264 MADS-box transcription factor, plant | (RefSeq) floral homeotic protein DEFICIENS-like	--	[K]	Transcription	SRF-type transcription factor (DNA-binding and dimerisation domain)	Agamous-like MADS-box protein TM6 OS=Vitis vinifera OX=29760 GN=TM6 PE=2 SV=1	K	Transcription	unnamed protein product [Lactuca saligna]
TKMADS-47	TkA06G141500	0	0.221036	0	1.44657	--	--	--	1.3052e-05	2.60981	up	--	--	Molecular Function: RNA polymerase II regulatory region sequence-specific DNA binding (GO:0000977);; Molecular Function: transcription factor activity, sequence-specific DNA binding (GO:0003700);; Cellular Component: nucleus (GO:0005634);; Biological Process: positive regulation of transcription from RNA polymerase II promoter (GO:0045944);; Molecular Function: protein dimerization activity (GO:0…	K09264|4.4e-94|lsv:111902710|K09264 MADS-box transcription factor, plant | (RefSeq) MADS-box transcription factor 23-like	--	[K]	Transcription	SRF-type transcription factor (DNA-binding and dimerisation domain)	MADS-box transcription factor 27 OS=Oryza sativa subsp. japonica OX=39947 GN=MADS27 PE=2 SV=2	K	Transcription	MADS-box transcription factor 23-like [Lactuca sativa]
TKMADS-48	TkA06G165160	2.61471	0	0	0	3.50975e-25	-9.8726	down	--	--	--	--	--	Molecular Function: RNA polymerase II regulatory region sequence-specific DNA binding (GO:0000977);; Molecular Function: transcription factor activity, sequence-specific DNA binding (GO:0003700);; Cellular Component: nucleus (GO:0005634);; Biological Process: positive regulation of transcription from RNA polymerase II promoter (GO:0045944);; Molecular Function: protein dimerization activity (GO:0…	K09264|1.6e-116|lsv:111876870|K09264 MADS-box transcription factor, plant | (RefSeq) truncated transcription factor CAULIFLOWER A-like	--	[K]	Transcription	K-box region	Agamous-like MADS-box protein FUL-L OS=Vitis vinifera OX=29760 GN=FULL PE=2 SV=1	K	Transcription	unnamed protein product [Lactuca saligna]
TKMADS-49	TkA06G405100	0	0	0	0	--	--	--	--	--	--	--	--	Molecular Function: transcription regulatory region sequence-specific DNA binding (GO:0000976);; Molecular Function: RNA polymerase II regulatory region sequence-specific DNA binding (GO:0000977);; Molecular Function: RNA polymerase II transcription factor activity, sequence-specific DNA binding (GO:0000981);; Cellular Component: nucleus (GO:0005634);; Molecular Function: transcription factor bin…	K09264|1.3e-20|peq:110026071|K09264 MADS-box transcription factor, plant | (RefSeq) floral homeotic protein AGAMOUS-like	--	[K]	Transcription	SRF-type transcription factor (DNA-binding and dimerisation domain)	Agamous-like MADS-box protein AGL104 OS=Arabidopsis thaliana OX=3702 GN=AGL104 PE=1 SV=1	K	Transcription	agamous-like MADS-box protein AGL104 [Lactuca sativa]
TKMADS-50	TkA06G465480	0	0	0.070344	0	--	--	--	--	--	--	--	--	Molecular Function: RNA polymerase II regulatory region sequence-specific DNA binding (GO:0000977);; Molecular Function: transcription factor activity, sequence-specific DNA binding (GO:0003700);; Cellular Component: nucleus (GO:0005634);; Biological Process: positive regulation of transcription from RNA polymerase II promoter (GO:0045944);; Molecular Function: protein dimerization activity (GO:0…	K09264|1.3e-83|lsv:111880743|K09264 MADS-box transcription factor, plant | (RefSeq) MADS-box transcription factor 6-like	--	[K]	Transcription	SRF-type transcription factor (DNA-binding and dimerisation domain)	Agamous-like MADS-box protein MADS3 OS=Vitis vinifera OX=29760 GN=MADS3 PE=2 SV=1	K	Transcription	MADS-box transcription factor 6-like [Lactuca sativa]
TKMADS-51	TkA07G007550	1.1524	5.96681	5.05975	4.80076	5.50481e-14	2.24572	up	0.31279	-0.295728	normal	--	--	Molecular Function: RNA polymerase II regulatory region sequence-specific DNA binding (GO:0000977);; Molecular Function: transcription factor activity, sequence-specific DNA binding (GO:0003700);; Cellular Component: nucleus (GO:0005634);; Biological Process: positive regulation of transcription from RNA polymerase II promoter (GO:0045944);; Molecular Function: protein dimerization activity (GO:0…	K09264|1.6e-35|csv:101208072|K09264 MADS-box transcription factor, plant | (RefSeq) agamous-like MADS-box protein AGL11-like	--	[K]	Transcription	SRF-type transcription factor (DNA-binding and dimerisation domain)	MADS-box protein SOC1 OS=Arabidopsis thaliana OX=3702 GN=SOC1 PE=1 SV=1	K	Transcription	MADS-box protein SOC1-like [Lactuca sativa]
TKMADS-52	TkA07G384590	178.554	145.691	282.823	147.992	0.000244249	0.798518	normal	0.868724	0.0466895	normal	--	--	Molecular Function: RNA polymerase II regulatory region sequence-specific DNA binding (GO:0000977);; Molecular Function: transcription factor activity, sequence-specific DNA binding (GO:0003700);; Cellular Component: nucleus (GO:0005634);; Biological Process: positive regulation of transcription from RNA polymerase II promoter (GO:0045944);; Molecular Function: protein dimerization activity (GO:0…	K09264|1.1e-29|peq:110019037|K09264 MADS-box transcription factor, plant | (RefSeq) MADS-box transcription factor 23-like isoform X1	--	[K]	Transcription	SRF-type transcription factor (DNA-binding and dimerisation domain)	MADS-box protein AGL24 OS=Arabidopsis thaliana OX=3702 GN=AGL24 PE=1 SV=1	K	Transcription	unnamed protein product [Lactuca saligna]
TKMADS-53	TkA07G387440	6.69038	8.63394	1.02209	4.79924	5.27047e-19	-2.55802	down	0.00116336	-0.821599	normal	--	--	Molecular Function: RNA polymerase II regulatory region sequence-specific DNA binding (GO:0000977);; Molecular Function: transcription factor activity, sequence-specific DNA binding (GO:0003700);; Cellular Component: nucleus (GO:0005634);; Biological Process: positive regulation of transcription from RNA polymerase II promoter (GO:0045944);; Molecular Function: protein dimerization activity (GO:0…	K09264|6.3e-78|lsv:111898851|K09264 MADS-box transcription factor, plant | (RefSeq) agamous-like MADS-box protein AGL16 isoform X1	--	[K]	Transcription	K-box region	Agamous-like MADS-box protein AGL16 OS=Arabidopsis thaliana OX=3702 GN=AGL16 PE=1 SV=1	--	--	agamous-like MADS-box protein AGL16 isoform X5 [Lactuca sativa]
TKMADS-54	TkA07G387500	0.418281	3.66207	0.913979	2.55558	--	--	--	0.40644	-0.482013	normal	--	--	Molecular Function: transcription factor activity, sequence-specific DNA binding (GO:0003700);; Cellular Component: nucleus (GO:0005634);;	K09264|1.6e-14|cit:102630220|K09264 MADS-box transcription factor, plant | (RefSeq) MADS-box transcription factor 23-like isoform X4	--	[K]	Transcription	K-box region	MADS-box transcription factor 57 OS=Oryza sativa subsp. japonica OX=39947 GN=MADS57 PE=1 SV=2	K	Transcription	hypothetical protein LSAT_8X68360 [Lactuca sativa]
TKMADS-55	TkA07G395780	0	0	0	0	--	--	--	--	--	--	--	--	Molecular Function: RNA polymerase II regulatory region sequence-specific DNA binding (GO:0000977);; Molecular Function: transcription factor activity, sequence-specific DNA binding (GO:0003700);; Cellular Component: nucleus (GO:0005634);; Biological Process: positive regulation of transcription from RNA polymerase II promoter (GO:0045944);; Molecular Function: protein dimerization activity (GO:0…	K09264|5.6e-35|smo:SELMODRAFT_449545|K09264 MADS-box transcription factor, plant | (RefSeq) MADS3-1; MADS-domain transcription factor	--	[K]	Transcription	SRF-type transcription factor (DNA-binding and dimerisation domain)	MADS-box protein FBP24 OS=Petunia hybrida OX=4102 GN=FBP24 PE=1 SV=1	K	Transcription	unnamed protein product [Lactuca saligna]
TKMADS-56	TkA07G397510	0	0	0	0	--	--	--	--	--	--	--	--	Molecular Function: RNA polymerase II regulatory region sequence-specific DNA binding (GO:0000977);; Cellular Component: nucleus (GO:0005634);; Biological Process: positive regulation of transcription from RNA polymerase II promoter (GO:0045944);; Molecular Function: protein dimerization activity (GO:0046983);;	K09264|1.9e-18|pop:7475776|K09264 MADS-box transcription factor, plant | (RefSeq) agamous-like MADS-box protein AGL11 isoform X3	--	[K]	Transcription	SRF-type transcription factor (DNA-binding and dimerisation domain)	Agamous-like MADS-box protein AGL104 OS=Arabidopsis thaliana OX=3702 GN=AGL104 PE=1 SV=1	K	Transcription	unnamed protein product [Lactuca saligna]
TKMADS-57	TkA07G399790	0	0	0	0	--	--	--	--	--	--	--	--	Molecular Function: RNA polymerase II regulatory region sequence-specific DNA binding (GO:0000977);; Molecular Function: transcription factor activity, sequence-specific DNA binding (GO:0003700);; Cellular Component: nucleus (GO:0005634);; Biological Process: positive regulation of transcription from RNA polymerase II promoter (GO:0045944);; Molecular Function: protein dimerization activity (GO:0…	K09264|3.3e-109|lsv:111908854|K09264 MADS-box transcription factor, plant | (RefSeq) agamous-like MADS-box protein AGL11	--	[K]	Transcription	SRF-type transcription factor (DNA-binding and dimerisation domain)	Agamous-like MADS-box protein AGL11 OS=Vitis vinifera OX=29760 GN=AGL11 PE=2 SV=1	K	Transcription	agamous-like MADS-box protein AGL11 [Lactuca sativa]
TKMADS-58	TkA07G409210	8.07717	1.85729	23.5666	2.67341	1.56532e-11	1.59208	up	0.101876	0.571761	normal	--	--	Molecular Function: RNA polymerase II regulatory region sequence-specific DNA binding (GO:0000977);; Molecular Function: transcription factor activity, sequence-specific DNA binding (GO:0003700);; Cellular Component: nucleus (GO:0005634);; Biological Process: positive regulation of transcription from RNA polymerase II promoter (GO:0045944);; Molecular Function: protein dimerization activity (GO:0…	K09264|2.3e-112|ccav:112514291|K09264 MADS-box transcription factor, plant | (RefSeq) floral homeotic protein DEFICIENS-like	--	[K]	Transcription	SRF-type transcription factor (DNA-binding and dimerisation domain)	Floral homeotic protein PMADS 1 OS=Petunia hybrida OX=4102 GN=PMADS1 PE=2 SV=1	K	Transcription	MADS-box transcription factor CDM19 [Artemisia annua]
TKMADS-59	TkA07G411720	0.340129	4.13831	3.15742	1.94083	6.63509e-17	3.28394	up	0.000516371	-1.06294	down	--	--	Molecular Function: RNA polymerase II regulatory region sequence-specific DNA binding (GO:0000977);; Molecular Function: transcription factor activity, sequence-specific DNA binding (GO:0003700);; Cellular Component: nucleus (GO:0005634);; Biological Process: positive regulation of transcription from RNA polymerase II promoter (GO:0045944);; Molecular Function: protein dimerization activity (GO:0…	K09264|4.3e-87|ccav:112514269|K09264 MADS-box transcription factor, plant | (RefSeq) truncated transcription factor CAULIFLOWER A isoform X1	--	[K]	Transcription	K-box region	Agamous-like MADS-box protein AP1 OS=Vitis vinifera OX=29760 GN=AP1 PE=2 SV=1	K	Transcription	truncated transcription factor CAULIFLOWER A isoform X2 [Cynara cardunculus var. scolymus]
TKMADS-60	TkA07G419870	0.456124	0.653877	0.155631	0	--	--	--	--	--	--	--	--	Molecular Function: RNA polymerase II transcription factor activity, sequence-specific DNA binding (GO:0000981);; Molecular Function: core promoter proximal region sequence-specific DNA binding (GO:0000987);; Cellular Component: nucleus (GO:0005634);; Biological Process: positive regulation of transcription from RNA polymerase II promoter (GO:0045944);; Molecular Function: protein dimerization ac…	K09264|1.9e-17|cit:102619676|K09264 MADS-box transcription factor, plant | (RefSeq) truncated transcription factor CAULIFLOWER D-like isoform X1	--	[K]	Transcription	SRF-type transcription factor (DNA-binding and dimerisation domain)	Agamous-like MADS-box protein AGL65 OS=Arabidopsis thaliana OX=3702 GN=AGL65 PE=1 SV=1	K	Transcription	agamous-like MADS-box protein AGL65 isoform X2 [Lactuca sativa]
TKMADS-61	TkA08G097770	0	1.69921	0.228473	4.82957	--	--	--	1.05099e-06	1.52782	up	--	--	Molecular Function: RNA polymerase II regulatory region sequence-specific DNA binding (GO:0000977);; Molecular Function: transcription factor activity, sequence-specific DNA binding (GO:0003700);; Cellular Component: nucleus (GO:0005634);; Biological Process: positive regulation of transcription from RNA polymerase II promoter (GO:0045944);; Molecular Function: protein dimerization activity (GO:0…	K09264|7.2e-73|lsv:111911022|K09264 MADS-box transcription factor, plant | (RefSeq) floral homeotic protein PMADS 2-like	--	[K]	Transcription	SRF-type transcription factor (DNA-binding and dimerisation domain)	Floral homeotic protein PMADS 2 OS=Petunia hybrida OX=4102 GN=PMADS2 PE=2 SV=1	K	Transcription	floral homeotic protein PMADS 2-like [Lactuca sativa]
TKMADS-62	TkA08G099250	0.393562	0	6.93199	0.094348	4.56376e-29	4.24136	up	--	--	--	--	--	Molecular Function: RNA polymerase II regulatory region sequence-specific DNA binding (GO:0000977);; Molecular Function: transcription factor activity, sequence-specific DNA binding (GO:0003700);; Cellular Component: nucleus (GO:0005634);; Biological Process: positive regulation of transcription from RNA polymerase II promoter (GO:0045944);; Molecular Function: protein dimerization activity (GO:0…	K09264|5.6e-104|lsv:111911022|K09264 MADS-box transcription factor, plant | (RefSeq) floral homeotic protein PMADS 2-like	--	[K]	Transcription	SRF-type transcription factor (DNA-binding and dimerisation domain)	Floral homeotic protein PMADS 2 OS=Petunia hybrida OX=4102 GN=PMADS2 PE=2 SV=1	K	Transcription	PI [Artemisia annua]
TKMADS-63	TkA08G108630	0	0	0	0	--	--	--	--	--	--	--	--	Molecular Function: RNA polymerase II regulatory region sequence-specific DNA binding (GO:0000977);; Molecular Function: transcription factor activity, sequence-specific DNA binding (GO:0003700);; Cellular Component: nucleus (GO:0005634);; Biological Process: positive regulation of transcription from RNA polymerase II promoter (GO:0045944);; Molecular Function: protein dimerization activity (GO:0…	K09264|3.0e-99|lsv:111910508|K09264 MADS-box transcription factor, plant | (RefSeq) MADS-box protein EJ2-like	--	[K]	Transcription	K-box region	MADS-box protein EJ2 OS=Solanum lycopersicum OX=4081 GN=EJ2 PE=1 SV=1	K	Transcription	MADS-box protein EJ2-like [Lactuca sativa]
TKMADS-64	TkA08G137860	12.8967	3.18275	9.80225	8.34156	0.305603	-0.263401	normal	2.12879e-07	1.40253	up	--	--	Molecular Function: RNA polymerase II regulatory region sequence-specific DNA binding (GO:0000977);; Molecular Function: transcription factor activity, sequence-specific DNA binding (GO:0003700);; Cellular Component: nucleus (GO:0005634);; Biological Process: positive regulation of transcription from RNA polymerase II promoter (GO:0045944);; Molecular Function: protein dimerization activity (GO:0…	K09264|6.8e-62|vvi:100232867|K09264 MADS-box transcription factor, plant | (RefSeq) MADS2; MADS-box protein 2	--	[K]	Transcription	SRF-type transcription factor (DNA-binding and dimerisation domain)	Agamous-like MADS-box protein MADS4 OS=Vitis vinifera OX=29760 GN=MADS4 PE=2 SV=2	K	Transcription	unnamed protein product [Lactuca saligna]
TKMADS-65	TkA08G229460	0.121135	0	0.278408	0	--	--	--	--	--	--	--	--	Molecular Function: DNA binding (GO:0003677);; Cellular Component: nucleus (GO:0005634);; Molecular Function: protein dimerization activity (GO:0046983);;	K12412|1.5e-65|lsv:111881089|K12412 pheromone receptor transcription factor | (RefSeq) agamous-like MADS-box protein AGL62	--	[K]	Transcription	SRF-type transcription factor (DNA-binding and dimerisation domain)	Agamous-like MADS-box protein AGL62 OS=Arabidopsis thaliana OX=3702 GN=AGL62 PE=1 SV=1	K	Transcription	agamous-like MADS-box protein AGL62 [Lactuca sativa]
TKMADS-66	TkA08G229470	0	0.557208	0	0	--	--	--	--	--	--	--	--	Molecular Function: DNA binding (GO:0003677);; Cellular Component: nucleus (GO:0005634);; Molecular Function: protein dimerization activity (GO:0046983);;	K12412|1.9e-66|lsv:111881089|K12412 pheromone receptor transcription factor | (RefSeq) agamous-like MADS-box protein AGL62	--	[K]	Transcription	SRF-type transcription factor (DNA-binding and dimerisation domain)	Agamous-like MADS-box protein AGL62 OS=Arabidopsis thaliana OX=3702 GN=AGL62 PE=1 SV=1	K	Transcription	agamous-like MADS-box protein AGL62 [Lactuca sativa]
4XR and 4XL are the roots and leaves of the tetraploid 4X plants, 1151R and 1151L are the roots and leaves of the wild-type TKS 1151, respectively.

## Sheet: Supplementary Table S8
Supplementary Table A.8：Expression of TkMADS genes in different lines of TKS, as determined by RNA-seq
Gene name	Gene ID	166_CPM	615_CPM	619_CPM	X51_CPM	X52_CPM	X53_CPM	FDR	log2FC	LR_vs_HR_DESeq2_(FDR_0.05_FC_2)_regulated	COG_class	COG_class_annotation	GO_annotation	KEGG_annotation	KEGG_pathway_annotation	KOG_class	KOG_class_annotation	Pfam_annotation	Swiss-Prot_annotation	eggNOG_class	eggNOG_class_annotation	NR_annotation
TKMADS-1	TkAUNG002100	0	0	0	0	0	0	--	--	--	--	--	Molecular Function: RNA polymerase II transcription factor activity, sequence-specific DNA binding (GO:0000981);; Molecular Function: core promoter proximal region sequence-specific DNA binding (GO:0000987);; Cellular Component: nucleus (GO:0005634);; Biological Process: positive regulation of transcription from RNA polymerase II promoter (GO:0045944);; Molecular Function: protein dimerization ac…	--	--	[K]	Transcription	SRF-type transcription factor (DNA-binding and dimerisation domain)	--	--	--	unnamed protein product [Lactuca saligna]
TKMADS-2	TkAUNG002380	0	1.1188	0.8301	0.4826	0	0	--	--	--	--	--	Molecular Function: RNA polymerase II regulatory region sequence-specific DNA binding (GO:0000977);; Molecular Function: transcription factor activity, sequence-specific DNA binding (GO:0003700);; Cellular Component: nucleus (GO:0005634);; Biological Process: positive regulation of transcription from RNA polymerase II promoter (GO:0045944);; Molecular Function: protein dimerization activity (GO:0…	K09264|2.3e-29|smo:SELMODRAFT_450818|K09264 MADS-box transcription factor, plant | (RefSeq) MADS6-1; MADS-domain transcription factor	--	[K]	Transcription	SRF-type transcription factor (DNA-binding and dimerisation domain)	MADS-box protein JOINTLESS OS=Solanum lycopersicum OX=4081 GN=J PE=1 SV=1	--	--	MADS-box protein JOINTLESS-like isoform X5 [Lactuca sativa]
TKMADS-3	TkAUNG002480	0	2.6105	0.4151	0	0	0.9089	--	--	--	--	--	Molecular Function: RNA polymerase II regulatory region sequence-specific DNA binding (GO:0000977);; Molecular Function: transcription factor activity, sequence-specific DNA binding (GO:0003700);; Cellular Component: nucleus (GO:0005634);; Biological Process: positive regulation of transcription from RNA polymerase II promoter (GO:0045944);; Molecular Function: protein dimerization activity (GO:0…	K09264|4.0e-29|smo:SELMODRAFT_450818|K09264 MADS-box transcription factor, plant | (RefSeq) MADS6-1; MADS-domain transcription factor	--	[K]	Transcription	SRF-type transcription factor (DNA-binding and dimerisation domain)	MADS-box protein JOINTLESS OS=Solanum lycopersicum OX=4081 GN=J PE=1 SV=1	--	--	MADS-box protein JOINTLESS-like isoform X2 [Lactuca sativa]
TKMADS-4	TkAUNG002520	0	7.4584	1.2452	1.9303	4.9907	4.5447	0.976468	0.0609721	normal	--	--	Molecular Function: RNA polymerase II regulatory region sequence-specific DNA binding (GO:0000977);; Molecular Function: transcription factor activity, sequence-specific DNA binding (GO:0003700);; Cellular Component: nucleus (GO:0005634);; Biological Process: positive regulation of transcription from RNA polymerase II promoter (GO:0045944);; Molecular Function: protein dimerization activity (GO:0…	K09264|3.3e-28|ppp:112281299|K09264 MADS-box transcription factor, plant | (RefSeq) MADS-box protein GGM13-like isoform X1	--	[K]	Transcription	SRF-type transcription factor (DNA-binding and dimerisation domain)	MADS-box protein JOINTLESS OS=Solanum lycopersicum OX=4081 GN=J PE=1 SV=1	--	--	MADS-box protein JOINTLESS-like isoform X2 [Lactuca sativa]
TKMADS-5	TkA01G532370	0.5232	0	0.4151	8.6864	10.4351	11.8163	3.56363e-06	3.44336	up	--	--	Molecular Function: RNA polymerase II regulatory region sequence-specific DNA binding (GO:0000977);; Molecular Function: transcription factor activity, sequence-specific DNA binding (GO:0003700);; Cellular Component: nucleus (GO:0005634);; Biological Process: positive regulation of transcription from RNA polymerase II promoter (GO:0045944);; Molecular Function: protein dimerization activity (GO:0…	K09264|1.8e-43|lsv:111913303|K09264 MADS-box transcription factor, plant | (RefSeq) MADS-box transcription factor 23-like	--	[K]	Transcription	SRF-type transcription factor (DNA-binding and dimerisation domain)	MADS-box transcription factor 27 OS=Oryza sativa subsp. japonica OX=39947 GN=MADS27 PE=2 SV=2	--	--	MADS-box transcription factor 23-like [Lactuca sativa]
TKMADS-6	TkA01G547210	0	0	0	0	0	0	--	--	--	--	--	Molecular Function: RNA polymerase II transcription factor activity, sequence-specific DNA binding (GO:0000981);; Molecular Function: core promoter proximal region sequence-specific DNA binding (GO:0000987);; Cellular Component: nucleus (GO:0005634);; Biological Process: positive regulation of transcription from RNA polymerase II promoter (GO:0045944);; Molecular Function: protein dimerization ac…	--	--	[K]	Transcription	SRF-type transcription factor (DNA-binding and dimerisation domain)	Agamous-like MADS-box protein AGL82 OS=Arabidopsis thaliana OX=3702 GN=AGL82 PE=1 SV=1	--	--	unnamed protein product [Lactuca saligna]
TKMADS-7	TkA02G393340	0.5232	0	0.4151	0.4826	0.9074	0.9089	--	--	--	--	--	Molecular Function: transcription factor activity, sequence-specific DNA binding (GO:0003700);; Cellular Component: nucleus (GO:0005634);;	K09264|6.9e-49|ccav:112504039|K09264 MADS-box transcription factor, plant | (RefSeq) agamous-like MADS-box protein AGL11	--	[K]	Transcription	K-box region	Agamous-like MADS-box protein AGL11 OS=Vitis vinifera OX=29760 GN=AGL11 PE=2 SV=1	--	--	agamous-like MADS-box protein AGL11 [Cynara cardunculus var. scolymus]
TKMADS-8	TkA02G457080	0	0	0	0	0.4537	0	--	--	--	--	--	Molecular Function: RNA polymerase II regulatory region sequence-specific DNA binding (GO:0000977);; Molecular Function: transcription factor activity, sequence-specific DNA binding (GO:0003700);; Cellular Component: nucleus (GO:0005634);; Biological Process: positive regulation of transcription from RNA polymerase II promoter (GO:0045944);; Molecular Function: protein dimerization activity (GO:0…	K09264|4.0e-29|smo:SELMODRAFT_450818|K09264 MADS-box transcription factor, plant | (RefSeq) MADS6-1; MADS-domain transcription factor	--	[K]	Transcription	SRF-type transcription factor (DNA-binding and dimerisation domain)	MADS-box protein JOINTLESS OS=Solanum lycopersicum OX=4081 GN=J PE=1 SV=1	--	--	MADS-box protein JOINTLESS-like isoform X2 [Lactuca sativa]
TKMADS-9	TkA02G496280	2.0926	4.848	0.8301	7.7213	4.0833	9.9984	0.35256	0.951405	normal	--	--	Molecular Function: RNA polymerase II regulatory region sequence-specific DNA binding (GO:0000977);; Molecular Function: transcription factor activity, sequence-specific DNA binding (GO:0003700);; Cellular Component: nucleus (GO:0005634);; Biological Process: positive regulation of transcription from RNA polymerase II promoter (GO:0045944);; Molecular Function: protein dimerization activity (GO:0…	K09264|4.2e-120|lsv:111876646|K09264 MADS-box transcription factor, plant | (RefSeq) MADS-box protein CMB1-like isoform X1	--	[K]	Transcription	SRF-type transcription factor (DNA-binding and dimerisation domain)	Agamous-like MADS-box protein MADS2 OS=Vitis vinifera OX=29760 GN=MADS2 PE=2 SV=2	--	--	MADS-box protein CMB1-like isoform X2 [Lactuca sativa]
TKMADS-10	TkA02G512510	89.4599	119.708	139.465	179.037	144.276	165.883	0.620375	0.229173	normal	--	--	Molecular Function: RNA polymerase II regulatory region sequence-specific DNA binding (GO:0000977);; Molecular Function: transcription factor activity, sequence-specific DNA binding (GO:0003700);; Cellular Component: nucleus (GO:0005634);; Biological Process: positive regulation of transcription from RNA polymerase II promoter (GO:0045944);; Molecular Function: protein dimerization activity (GO:0…	K09264|1.8e-65|lsv:111888924|K09264 MADS-box transcription factor, plant | (RefSeq) truncated transcription factor CAULIFLOWER A-like	--	[K]	Transcription	SRF-type transcription factor (DNA-binding and dimerisation domain)	MADS-box transcription factor 14 OS=Oryza sativa subsp. japonica OX=39947 GN=MADS14 PE=1 SV=2	--	--	truncated transcription factor CAULIFLOWER A-like [Lactuca sativa]
TKMADS-11	TkA02G521700	3.6621	4.4751	4.5658	9.6516	6.8055	5.9082	0.604564	0.488198	normal	--	--	Molecular Function: DNA binding (GO:0003677);; Cellular Component: nucleus (GO:0005634);; Molecular Function: protein dimerization activity (GO:0046983);;	K12412|8.8e-88|lsv:111899927|K12412 pheromone receptor transcription factor | (RefSeq) agamous-like MADS-box protein AGL29	--	[K]	Transcription	SRF-type transcription factor (DNA-binding and dimerisation domain)	Agamous-like MADS-box protein AGL62 OS=Arabidopsis thaliana OX=3702 GN=AGL62 PE=1 SV=1	--	--	agamous-like MADS-box protein AGL29 [Lactuca sativa]
TKMADS-12	TkA02G547660	0	0	0	0	0	0	--	--	--	--	--	Molecular Function: DNA binding (GO:0003677);; Cellular Component: nucleus (GO:0005634);; Molecular Function: protein dimerization activity (GO:0046983);;	K12412|1.9e-28|qsu:112030633|K12412 pheromone receptor transcription factor | (RefSeq) agamous-like MADS-box protein AGL62	--	[K]	Transcription	SRF-type transcription factor (DNA-binding and dimerisation domain)	Agamous-like MADS-box protein AGL62 OS=Arabidopsis thaliana OX=3702 GN=AGL62 PE=1 SV=1	--	--	agamous-like MADS-box protein AGL62 [Lactuca sativa]
TKMADS-13	TkA02G551030	1.5695	3.7292	0.4151	2.4129	2.2685	1.3634	0.929543	-0.152584	normal	--	--	Molecular Function: RNA polymerase II regulatory region sequence-specific DNA binding (GO:0000977);; Cellular Component: nucleus (GO:0005634);; Biological Process: positive regulation of transcription from RNA polymerase II promoter (GO:0045944);; Molecular Function: protein dimerization activity (GO:0046983);;	K12412|9.8e-39|qsu:112030633|K12412 pheromone receptor transcription factor | (RefSeq) agamous-like MADS-box protein AGL62	--	[K]	Transcription	SRF-type transcription factor (DNA-binding and dimerisation domain)	Agamous-like MADS-box protein AGL62 OS=Arabidopsis thaliana OX=3702 GN=AGL62 PE=1 SV=1	--	--	agamous-like MADS-box protein AGL62 [Lactuca sativa]
TKMADS-14	TkA02G551040	0	0	0	0	0	0	--	--	--	--	--	Molecular Function: RNA polymerase II regulatory region sequence-specific DNA binding (GO:0000977);; Cellular Component: nucleus (GO:0005634);; Biological Process: positive regulation of transcription from RNA polymerase II promoter (GO:0045944);; Molecular Function: protein dimerization activity (GO:0046983);;	K12412|3.2e-25|pop:7472567|K12412 pheromone receptor transcription factor | (RefSeq) agamous-like MADS-box protein AGL61	--	[K]	Transcription	SRF-type transcription factor (DNA-binding and dimerisation domain)	Agamous-like MADS-box protein AGL61 OS=Arabidopsis thaliana OX=3702 GN=AGL61 PE=1 SV=1	--	--	agamous-like MADS-box protein AGL62 [Lactuca sativa]
TKMADS-15	TkA03G040300	0	0	0	0	0	0	--	--	--	--	--	Molecular Function: RNA polymerase II regulatory region sequence-specific DNA binding (GO:0000977);; Molecular Function: transcription factor activity, sequence-specific DNA binding (GO:0003700);; Cellular Component: nucleus (GO:0005634);; Biological Process: positive regulation of transcription from RNA polymerase II promoter (GO:0045944);; Molecular Function: protein dimerization activity (GO:0…	K09264|6.6e-47|lsv:111885670|K09264 MADS-box transcription factor, plant | (RefSeq) truncated transcription factor CAULIFLOWER D-like isoform X1	--	[K]	Transcription	SRF-type transcription factor (DNA-binding and dimerisation domain)	Agamous-like MADS-box protein AP1 OS=Vitis vinifera OX=29760 GN=AP1 PE=2 SV=1	--	--	truncated transcription factor CAULIFLOWER D-like isoform X1 [Lactuca sativa]
TKMADS-16	TkA03G040940	0	0	0.4151	0	0	0	--	--	--	--	--	Molecular Function: RNA polymerase II regulatory region sequence-specific DNA binding (GO:0000977);; Molecular Function: transcription factor activity, sequence-specific DNA binding (GO:0003700);; Cellular Component: nucleus (GO:0005634);; Biological Process: positive regulation of transcription from RNA polymerase II promoter (GO:0045944);; Molecular Function: protein dimerization activity (GO:0…	K09264|1.4e-131|lsv:111885686|K09264 MADS-box transcription factor, plant | (RefSeq) developmental protein SEPALLATA 1-like	--	[K]	Transcription	SRF-type transcription factor (DNA-binding and dimerisation domain)	Agamous-like MADS-box protein MADS2 OS=Vitis vinifera OX=29760 GN=MADS2 PE=2 SV=2	--	--	developmental protein SEPALLATA 1-like [Lactuca sativa]
TKMADS-17	TkA03G117770	0	0	0	0	0	0	--	--	--	--	--	Molecular Function: RNA polymerase II regulatory region sequence-specific DNA binding (GO:0000977);; Molecular Function: transcription factor activity, sequence-specific DNA binding (GO:0003700);; Cellular Component: nucleus (GO:0005634);; Biological Process: positive regulation of transcription from RNA polymerase II promoter (GO:0045944);; Molecular Function: protein dimerization activity (GO:0…	K09264|1.5e-21|lsv:111889883|K09264 MADS-box transcription factor, plant | (RefSeq) agamous-like MADS-box protein AGL27 isoform X1	--	[K]	Transcription	SRF-type transcription factor (DNA-binding and dimerisation domain)	MADS-box protein FLOWERING LOCUS C OS=Arabidopsis thaliana OX=3702 GN=FLC PE=1 SV=1	--	--	agamous-like MADS-box protein AGL27 isoform X2 [Lactuca sativa]
TKMADS-18	TkA03G117810	0	0	0	0	0	0	--	--	--	--	--	Molecular Function: RNA polymerase II regulatory region sequence-specific DNA binding (GO:0000977);; Molecular Function: transcription factor activity, sequence-specific DNA binding (GO:0003700);; Cellular Component: nucleus (GO:0005634);; Biological Process: positive regulation of transcription from RNA polymerase II promoter (GO:0045944);; Molecular Function: protein dimerization activity (GO:0…	K09264|9.8e-24|lsv:111889883|K09264 MADS-box transcription factor, plant | (RefSeq) agamous-like MADS-box protein AGL27 isoform X1	--	--	--	K-box region	--	--	--	agamous-like MADS-box protein AGL27 isoform X3 [Lactuca sativa]
TKMADS-19	TkA03G120660	0	0	0	0.4826	0.4537	0.4545	--	--	--	--	--	Molecular Function: RNA polymerase II regulatory region sequence-specific DNA binding (GO:0000977);; Molecular Function: transcription factor activity, sequence-specific DNA binding (GO:0003700);; Cellular Component: nucleus (GO:0005634);; Biological Process: positive regulation of transcription from RNA polymerase II promoter (GO:0045944);; Molecular Function: protein dimerization activity (GO:0…	K09264|7.1e-80|lang:109353394|K09264 MADS-box transcription factor, plant | (RefSeq) developmental protein SEPALLATA 1-like	--	[K]	Transcription	SRF-type transcription factor (DNA-binding and dimerisation domain)	Agamous-like MADS-box protein MADS4 OS=Vitis vinifera OX=29760 GN=MADS4 PE=2 SV=2	--	--	agamous-like MADS-box protein AGL9 homolog isoform X1 [Lactuca sativa]
TKMADS-20	TkA03G126050	2.0926	1.1188	0.4151	4.3432	4.537	2.7268	0.311594	1.08642	normal	--	--	Molecular Function: RNA polymerase II regulatory region sequence-specific DNA binding (GO:0000977);; Molecular Function: transcription factor activity, sequence-specific DNA binding (GO:0003700);; Cellular Component: nucleus (GO:0005634);; Biological Process: positive regulation of transcription from RNA polymerase II promoter (GO:0045944);; Molecular Function: protein dimerization activity (GO:0…	K09264|4.5e-54|lsv:111889883|K09264 MADS-box transcription factor, plant | (RefSeq) agamous-like MADS-box protein AGL27 isoform X1	--	[K]	Transcription	SRF-type transcription factor (DNA-binding and dimerisation domain)	MADS-box protein FLOWERING LOCUS C OS=Arabidopsis thaliana OX=3702 GN=FLC PE=1 SV=1	--	--	MADS-box protein FLOWERING LOCUS C-like isoform X1 [Lactuca sativa]
TKMADS-21	TkA03G216680	25.1116	10.0689	14.5276	14.96	19.0553	21.3603	0.935211	-0.0824561	normal	--	--	Molecular Function: RNA polymerase II regulatory region sequence-specific DNA binding (GO:0000977);; Molecular Function: transcription factor activity, sequence-specific DNA binding (GO:0003700);; Cellular Component: nucleus (GO:0005634);; Biological Process: positive regulation of transcription from RNA polymerase II promoter (GO:0045944);; Molecular Function: protein dimerization activity (GO:0…	K05894|2.7e-13|aof:109824144|K05894 12-oxophytodienoic acid reductase [EC:1.3.1.42] | (RefSeq) putative 12-oxophytodienoate reductase 11 isoform X1	alpha-Linolenic acid metabolism (ko00592)	[K]	Transcription	K-box region	Agamous-like MADS-box protein AGL12 OS=Arabidopsis thaliana OX=3702 GN=AGL12 PE=1 SV=2	--	--	agamous-like MADS-box protein AGL12 [Cynara cardunculus var. scolymus]
TKMADS-22	TkA03G216710	0	0	0	0	0	0	--	--	--	--	--	Molecular Function: transcription regulatory region sequence-specific DNA binding (GO:0000976);; Molecular Function: RNA polymerase II regulatory region sequence-specific DNA binding (GO:0000977);; Molecular Function: RNA polymerase II transcription factor activity, sequence-specific DNA binding (GO:0000981);; Cellular Component: nucleus (GO:0005634);; Molecular Function: transcription factor bin…	K09264|3.0e-22|egr:104426035|K09264 MADS-box transcription factor, plant | (RefSeq) EGM3; developmental protein SEPALLATA 1-like	--	[K]	Transcription	SRF-type transcription factor (DNA-binding and dimerisation domain)	MADS-box transcription factor 26 OS=Oryza sativa subsp. indica OX=39946 GN=MADS26 PE=2 SV=2	--	--	agamous-like MADS-box protein AGL12 isoform X1 [Helianthus annuus]
TKMADS-23	TkA03G288970	0	0	0	0	0	0	--	--	--	--	--	Molecular Function: RNA polymerase II regulatory region sequence-specific DNA binding (GO:0000977);; Molecular Function: transcription factor activity, sequence-specific DNA binding (GO:0003700);; Cellular Component: nucleus (GO:0005634);; Biological Process: positive regulation of transcription from RNA polymerase II promoter (GO:0045944);; Molecular Function: protein dimerization activity (GO:0…	K09264|6.9e-33|csv:101208072|K09264 MADS-box transcription factor, plant | (RefSeq) agamous-like MADS-box protein AGL11-like	--	[K]	Transcription	SRF-type transcription factor (DNA-binding and dimerisation domain)	MADS-box protein SOC1 OS=Arabidopsis thaliana OX=3702 GN=SOC1 PE=1 SV=1	--	--	unnamed protein product [Lactuca saligna]
TKMADS-24	TkA03G340640	0.5232	0.7458	0.4151	9.169	2.2685	6.3626	0.0133566	2.17631	up	--	--	Molecular Function: RNA polymerase II regulatory region sequence-specific DNA binding (GO:0000977);; Molecular Function: transcription factor activity, sequence-specific DNA binding (GO:0003700);; Cellular Component: nucleus (GO:0005634);; Biological Process: positive regulation of transcription from RNA polymerase II promoter (GO:0045944);; Molecular Function: protein dimerization activity (GO:0…	K09264|6.6e-62|lsv:111888924|K09264 MADS-box transcription factor, plant | (RefSeq) truncated transcription factor CAULIFLOWER A-like	--	[K]	Transcription	SRF-type transcription factor (DNA-binding and dimerisation domain)	MADS-box transcription factor 14 OS=Oryza sativa subsp. japonica OX=39947 GN=MADS14 PE=1 SV=2	--	--	truncated transcription factor CAULIFLOWER A-like [Lactuca sativa]
TKMADS-25	TkA03G341990	0.5232	0	0.8301	0.9652	0.4537	0.4545	--	--	--	--	--	Molecular Function: RNA polymerase II regulatory region sequence-specific DNA binding (GO:0000977);; Molecular Function: transcription factor activity, sequence-specific DNA binding (GO:0003700);; Cellular Component: nucleus (GO:0005634);; Biological Process: positive regulation of transcription from RNA polymerase II promoter (GO:0045944);; Molecular Function: protein dimerization activity (GO:0…	K09264|4.6e-62|lsv:111912794|K09264 MADS-box transcription factor, plant | (RefSeq) truncated transcription factor CAULIFLOWER A-like isoform X1	--	[K]	Transcription	K-box region	Agamous-like MADS-box protein AGL8 homolog OS=Solanum tuberosum OX=4113 PE=2 SV=1	--	--	unnamed protein product [Lactuca saligna]
TKMADS-26	TkA03G393270	0	0	0	0	0	0	--	--	--	--	--	Molecular Function: DNA binding (GO:0003677);; Molecular Function: transcription factor activity, sequence-specific DNA binding (GO:0003700);; Cellular Component: nucleus (GO:0005634);; Molecular Function: protein dimerization activity (GO:0046983);;	K09264|1.7e-58|lsv:111880218|K09264 MADS-box transcription factor, plant | (RefSeq) agamous-like MADS-box protein AGL27 isoform X1	--	[K]	Transcription	SRF-type transcription factor (DNA-binding and dimerisation domain)	Agamous-like MADS-box protein AGL27 OS=Arabidopsis thaliana OX=3702 GN=AGL27 PE=1 SV=1	--	--	unnamed protein product [Lactuca saligna]
TKMADS-27	TkA03G393340	0	0	0	0	0	0	--	--	--	--	--	Molecular Function: DNA binding (GO:0003677);; Molecular Function: transcription factor activity, sequence-specific DNA binding (GO:0003700);; Cellular Component: nucleus (GO:0005634);; Molecular Function: protein dimerization activity (GO:0046983);;	K09264|1.7e-58|lsv:111880218|K09264 MADS-box transcription factor, plant | (RefSeq) agamous-like MADS-box protein AGL27 isoform X1	--	[K]	Transcription	SRF-type transcription factor (DNA-binding and dimerisation domain)	Agamous-like MADS-box protein AGL27 OS=Arabidopsis thaliana OX=3702 GN=AGL27 PE=1 SV=1	--	--	unnamed protein product [Lactuca saligna]
TKMADS-28	TkA03G430280	0.5232	0	0	0	0.4537	0	--	--	--	--	--	Molecular Function: RNA polymerase II regulatory region sequence-specific DNA binding (GO:0000977);; Molecular Function: transcription factor activity, sequence-specific DNA binding (GO:0003700);; Cellular Component: nucleus (GO:0005634);; Biological Process: positive regulation of transcription from RNA polymerase II promoter (GO:0045944);; Molecular Function: protein dimerization activity (GO:0…	K09264|2.7e-95|lsv:111895355|K09264 MADS-box transcription factor, plant | (RefSeq) truncated transcription factor CAULIFLOWER D-like	--	[K]	Transcription	SRF-type transcription factor (DNA-binding and dimerisation domain)	MADS-box transcription factor 15 OS=Oryza sativa subsp. japonica OX=39947 GN=MADS15 PE=1 SV=2	--	--	truncated transcription factor CAULIFLOWER D-like [Lactuca sativa]
TKMADS-29	TkA03G542500	5.2316	3.3563	5.811	2.8955	3.1759	4.5447	0.571092	-0.581695	normal	--	--	Molecular Function: RNA polymerase II regulatory region sequence-specific DNA binding (GO:0000977);; Molecular Function: transcription factor activity, sequence-specific DNA binding (GO:0003700);; Cellular Component: nucleus (GO:0005634);; Biological Process: positive regulation of transcription from RNA polymerase II promoter (GO:0045944);; Molecular Function: protein dimerization activity (GO:0…	K09264|2.7e-38|dosa:Os02t0682200-01|K09264 MADS-box transcription factor, plant | (RefSeq) Os02g0682200, MOSAIC_FLORAL_ORGANS_1, MFO1; Similar to MADS box protein.	--	[K]	Transcription	SRF-type transcription factor (DNA-binding and dimerisation domain)	MADS-box protein SOC1 OS=Arabidopsis thaliana OX=3702 GN=SOC1 PE=1 SV=1	--	--	unnamed protein product [Lactuca saligna]
TKMADS-30	TkA03G581150	29.2968	23.4941	37.3567	20.2683	23.1386	20.4513	0.0937541	-0.715041	normal	--	--	Molecular Function: RNA polymerase II regulatory region sequence-specific DNA binding (GO:0000977);; Molecular Function: transcription factor activity, sequence-specific DNA binding (GO:0003700);; Cellular Component: nucleus (GO:0005634);; Biological Process: positive regulation of transcription from RNA polymerase II promoter (GO:0045944);; Molecular Function: protein dimerization activity (GO:0…	K09264|1.1e-46|lsv:111888783|K09264 MADS-box transcription factor, plant | (RefSeq) agamous-like MADS-box protein AGL27	--	--	--	K-box region	--	--	--	agamous-like MADS-box protein AGL27 isoform X1 [Lactuca sativa]
TKMADS-31	TkA03G581430	0	0	0	0	0	0	--	--	--	--	--	Molecular Function: RNA polymerase II regulatory region sequence-specific DNA binding (GO:0000977);; Molecular Function: transcription factor activity, sequence-specific DNA binding (GO:0003700);; Cellular Component: nucleus (GO:0005634);; Biological Process: positive regulation of transcription from RNA polymerase II promoter (GO:0045944);; Molecular Function: protein dimerization activity (GO:0…	K09264|4.9e-31|lsv:111888783|K09264 MADS-box transcription factor, plant | (RefSeq) agamous-like MADS-box protein AGL27	--	[K]	Transcription	SRF-type transcription factor (DNA-binding and dimerisation domain)	MADS-box transcription factor 2 OS=Oryza sativa subsp. japonica OX=39947 GN=MADS2 PE=2 SV=1	--	--	agamous-like MADS-box protein AGL27 [Lactuca sativa]
TKMADS-32	TkA03G581510	0	0.3729	0	0.4826	0	0.4545	--	--	--	--	--	Molecular Function: RNA polymerase II regulatory region sequence-specific DNA binding (GO:0000977);; Molecular Function: transcription factor activity, sequence-specific DNA binding (GO:0003700);; Cellular Component: nucleus (GO:0005634);; Biological Process: positive regulation of transcription from RNA polymerase II promoter (GO:0045944);; Molecular Function: protein dimerization activity (GO:0…	K09264|1.3e-34|lsv:111888783|K09264 MADS-box transcription factor, plant | (RefSeq) agamous-like MADS-box protein AGL27	--	[K]	Transcription	SRF-type transcription factor (DNA-binding and dimerisation domain)	MADS-box transcription factor 2 OS=Oryza sativa subsp. japonica OX=39947 GN=MADS2 PE=2 SV=1	--	--	agamous-like MADS-box protein AGL27 [Lactuca sativa]
TKMADS-33	TkA03G581530	1.5695	0	0.4151	0.9652	0.9074	2.7268	--	--	--	--	--	Molecular Function: RNA polymerase II regulatory region sequence-specific DNA binding (GO:0000977);; Molecular Function: transcription factor activity, sequence-specific DNA binding (GO:0003700);; Cellular Component: nucleus (GO:0005634);; Biological Process: positive regulation of transcription from RNA polymerase II promoter (GO:0045944);; Molecular Function: protein dimerization activity (GO:0…	K09264|7.9e-80|lsv:111888783|K09264 MADS-box transcription factor, plant | (RefSeq) agamous-like MADS-box protein AGL27	--	[K]	Transcription	SRF-type transcription factor (DNA-binding and dimerisation domain)	Agamous-like MADS-box protein AGL27 OS=Arabidopsis thaliana OX=3702 GN=AGL27 PE=1 SV=1	--	--	agamous-like MADS-box protein AGL27 [Lactuca sativa]
TKMADS-34	TkA03G581600	0	0	0	0	0	0	--	--	--	--	--	Molecular Function: RNA polymerase II regulatory region sequence-specific DNA binding (GO:0000977);; Cellular Component: nucleus (GO:0005634);; Biological Process: positive regulation of transcription from RNA polymerase II promoter (GO:0045944);; Molecular Function: protein dimerization activity (GO:0046983);;	K09264|1.7e-22|ccav:112523952|K09264 MADS-box transcription factor, plant | (RefSeq) truncated transcription factor CAULIFLOWER A-like isoform X1	--	[K]	Transcription	SRF-type transcription factor (DNA-binding and dimerisation domain)	Agamous-like MADS-box protein AGL15 OS=Arabidopsis thaliana OX=3702 GN=AGL15 PE=1 SV=1	--	--	Transcription factor, MADS-box [Cynara cardunculus var. scolymus]
TKMADS-35	TkA03G587410	0	0	0	0	0	0	--	--	--	--	--	Molecular Function: RNA polymerase II regulatory region sequence-specific DNA binding (GO:0000977);; Molecular Function: transcription factor activity, sequence-specific DNA binding (GO:0003700);; Cellular Component: nucleus (GO:0005634);; Biological Process: positive regulation of transcription from RNA polymerase II promoter (GO:0045944);; Molecular Function: protein dimerization activity (GO:0…	K09264|2.9e-33|ccav:112523952|K09264 MADS-box transcription factor, plant | (RefSeq) truncated transcription factor CAULIFLOWER A-like isoform X1	--	[K]	Transcription	SRF-type transcription factor (DNA-binding and dimerisation domain)	MADS-box transcription factor 2 OS=Oryza sativa subsp. japonica OX=39947 GN=MADS2 PE=2 SV=1	--	--	truncated transcription factor CAULIFLOWER A-like isoform X1 [Cynara cardunculus var. scolymus]
TKMADS-36	TkA03G587710	6.801	1.1188	0	3.8606	6.8055	5.9082	0.712109	0.552529	normal	--	--	Molecular Function: DNA binding (GO:0003677);; Molecular Function: transcription factor activity, sequence-specific DNA binding (GO:0003700);; Cellular Component: nucleus (GO:0005634);; Molecular Function: protein dimerization activity (GO:0046983);;	K09264|1.7e-61|lsv:111880218|K09264 MADS-box transcription factor, plant | (RefSeq) agamous-like MADS-box protein AGL27 isoform X1	--	[K]	Transcription	SRF-type transcription factor (DNA-binding and dimerisation domain)	Agamous-like MADS-box protein AGL70 OS=Arabidopsis thaliana OX=3702 GN=AGL70 PE=2 SV=1	--	--	agamous-like MADS-box protein AGL27 isoform X1 [Lactuca sativa]
TKMADS-37	TkA03G612850	0	0	0	0	0	0	--	--	--	--	--	Molecular Function: RNA polymerase II regulatory region sequence-specific DNA binding (GO:0000977);; Molecular Function: transcription factor activity, sequence-specific DNA binding (GO:0003700);; Cellular Component: nucleus (GO:0005634);; Biological Process: positive regulation of transcription from RNA polymerase II promoter (GO:0045944);; Molecular Function: protein dimerization activity (GO:0…	K09264|4.3e-32|lsv:111889883|K09264 MADS-box transcription factor, plant | (RefSeq) agamous-like MADS-box protein AGL27 isoform X1	--	--	--	K-box region	--	--	--	unnamed protein product [Lactuca saligna]
TKMADS-38	TkA04G061390	0	0	0	0.4826	0.4537	0.4545	--	--	--	--	--	Molecular Function: RNA polymerase II regulatory region sequence-specific DNA binding (GO:0000977);; Molecular Function: transcription factor activity, sequence-specific DNA binding (GO:0003700);; Cellular Component: nucleus (GO:0005634);; Biological Process: positive regulation of transcription from RNA polymerase II promoter (GO:0045944);; Molecular Function: protein dimerization activity (GO:0…	K09264|6.9e-36|mesc:110607147|K09264 MADS-box transcription factor, plant | (RefSeq) MADS-box transcription factor 23-like isoform X1	--	[K]	Transcription	SRF-type transcription factor (DNA-binding and dimerisation domain)	Agamous-like MADS-box protein AGL15 OS=Brassica napus OX=3708 GN=AGL15 PE=3 SV=1	--	--	MADS-box transcription factor 23-like [Lactuca sativa]
TKMADS-39	TkA04G144220	0	0	0	0	0	0	--	--	--	--	--	Molecular Function: RNA polymerase II regulatory region sequence-specific DNA binding (GO:0000977);; Molecular Function: transcription factor activity, sequence-specific DNA binding (GO:0003700);; Cellular Component: nucleus (GO:0005634);; Biological Process: positive regulation of transcription from RNA polymerase II promoter (GO:0045944);; Molecular Function: protein dimerization activity (GO:0…	K09264|5.9e-35|mdm:103405678|K09264 MADS-box transcription factor, plant | (RefSeq) MADS11; agamous-like MADS-box protein AGL6	--	[K]	Transcription	SRF-type transcription factor (DNA-binding and dimerisation domain)	MADS-box protein AGL42 OS=Arabidopsis thaliana OX=3702 GN=AGL42 PE=1 SV=1	--	--	MADS-box protein AGL42-like isoform X3 [Lactuca sativa]
TKMADS-40	TkA04G166780	0	0	0	0	0	0	--	--	--	--	--	Molecular Function: RNA polymerase II transcription factor activity, sequence-specific DNA binding (GO:0000981);; Molecular Function: core promoter proximal region sequence-specific DNA binding (GO:0000987);; Cellular Component: nucleus (GO:0005634);; Biological Process: positive regulation of transcription from RNA polymerase II promoter (GO:0045944);; Molecular Function: protein dimerization ac…	K09264|2.5e-06|sind:105158139|K09264 MADS-box transcription factor, plant | (RefSeq) MADS-box transcription factor 23 isoform X1	--	[K]	Transcription	SRF-type transcription factor (DNA-binding and dimerisation domain)	Agamous-like MADS-box protein AGL82 OS=Arabidopsis thaliana OX=3702 GN=AGL82 PE=1 SV=1	--	--	unnamed protein product [Lactuca saligna]
TKMADS-41	TkA05G473040	0	0	0	0	0	0.4545	--	--	--	--	--	Molecular Function: RNA polymerase II regulatory region sequence-specific DNA binding (GO:0000977);; Molecular Function: transcription factor activity, sequence-specific DNA binding (GO:0003700);; Cellular Component: nucleus (GO:0005634);; Biological Process: positive regulation of transcription from RNA polymerase II promoter (GO:0045944);; Molecular Function: protein dimerization activity (GO:0…	K09264|2.9e-86|ccav:112525116|K09264 MADS-box transcription factor, plant | (RefSeq) truncated transcription factor CAULIFLOWER A	--	[K]	Transcription	K-box region	Agamous-like MADS-box protein AP1 OS=Vitis vinifera OX=29760 GN=AP1 PE=2 SV=1	--	--	truncated transcription factor CAULIFLOWER A [Cynara cardunculus var. scolymus]
TKMADS-42	TkA06G042570	0	0	0	0	0	0	--	--	--	--	--	Molecular Function: RNA polymerase II regulatory region sequence-specific DNA binding (GO:0000977);; Molecular Function: transcription factor activity, sequence-specific DNA binding (GO:0003700);; Cellular Component: nucleus (GO:0005634);; Biological Process: positive regulation of transcription from RNA polymerase II promoter (GO:0045944);; Molecular Function: protein dimerization activity (GO:0…	K09264|7.1e-80|lang:109353394|K09264 MADS-box transcription factor, plant | (RefSeq) developmental protein SEPALLATA 1-like	--	[K]	Transcription	SRF-type transcription factor (DNA-binding and dimerisation domain)	Agamous-like MADS-box protein MADS4 OS=Vitis vinifera OX=29760 GN=MADS4 PE=2 SV=2	--	--	agamous-like MADS-box protein AGL9 homolog isoform X1 [Lactuca sativa]
TKMADS-43	TkA06G049290	0	0	0	0	0	0	--	--	--	--	--	Molecular Function: RNA polymerase II transcription factor activity, sequence-specific DNA binding (GO:0000981);; Molecular Function: core promoter proximal region sequence-specific DNA binding (GO:0000987);; Cellular Component: nucleus (GO:0005634);; Biological Process: positive regulation of transcription from RNA polymerase II promoter (GO:0045944);; Molecular Function: protein dimerization ac…	K00600|7.4e-07|cpep:111803196|K00600 glycine hydroxymethyltransferase [EC:2.1.2.1] | (RefSeq) serine hydroxymethyltransferase, mitochondrial-like isoform X1	Glycine, serine and threonine metabolism (ko00260);; Cyanoamino acid metabolism (ko00460);; Glyoxylate and dicarboxylate metabolism (ko00630);; One carbon pool by folate (ko00670);; Carbon metabolism (ko01200);; Biosynthesis of amino acids (ko01230)	[K]	Transcription	SRF-type transcription factor (DNA-binding and dimerisation domain)	Agamous-like MADS-box protein AGL80 OS=Arabidopsis thaliana OX=3702 GN=AGL80 PE=1 SV=1	--	--	unnamed protein product [Lactuca saligna]
TKMADS-44	TkA06G059390	0	0	0	0	0	0	--	--	--	--	--	Molecular Function: RNA polymerase II transcription factor activity, sequence-specific DNA binding (GO:0000981);; Molecular Function: core promoter proximal region sequence-specific DNA binding (GO:0000987);; Cellular Component: nucleus (GO:0005634);; Biological Process: positive regulation of transcription from RNA polymerase II promoter (GO:0045944);; Molecular Function: protein dimerization ac…	--	--	[K]	Transcription	SRF-type transcription factor (DNA-binding and dimerisation domain)	Agamous-like MADS-box protein AGL80 OS=Arabidopsis thaliana OX=3702 GN=AGL80 PE=1 SV=1	--	--	unnamed protein product [Lactuca saligna]
TKMADS-45	TkA06G096530	0	0	0	0	0	0	--	--	--	--	--	Molecular Function: RNA polymerase II regulatory region sequence-specific DNA binding (GO:0000977);; Molecular Function: transcription factor activity, sequence-specific DNA binding (GO:0003700);; Cellular Component: nucleus (GO:0005634);; Molecular Function: zinc ion binding (GO:0008270);; Biological Process: positive regulation of transcription from RNA polymerase II promoter (GO:0045944);; Mol…	K09264|1.8e-32|smo:SELMODRAFT_450818|K09264 MADS-box transcription factor, plant | (RefSeq) MADS6-1; MADS-domain transcription factor	--	[K]	Transcription	SRF-type transcription factor (DNA-binding and dimerisation domain)	MADS-box protein JOINTLESS OS=Solanum lycopersicum OX=4081 GN=J PE=1 SV=1	--	--	MADS-box protein JOINTLESS-like isoform X1 [Lactuca sativa]
TKMADS-46	TkA06G123190	0	0	0	0	0	0	--	--	--	--	--	Molecular Function: RNA polymerase II regulatory region sequence-specific DNA binding (GO:0000977);; Molecular Function: transcription factor activity, sequence-specific DNA binding (GO:0003700);; Cellular Component: nucleus (GO:0005634);; Biological Process: positive regulation of transcription from RNA polymerase II promoter (GO:0045944);; Molecular Function: protein dimerization activity (GO:0…	K09264|1.3e-115|lsv:111897428|K09264 MADS-box transcription factor, plant | (RefSeq) floral homeotic protein DEFICIENS-like	--	[K]	Transcription	SRF-type transcription factor (DNA-binding and dimerisation domain)	Agamous-like MADS-box protein TM6 OS=Vitis vinifera OX=29760 GN=TM6 PE=2 SV=1	--	--	unnamed protein product [Lactuca saligna]
TKMADS-47	TkA06G141500	0	0	0	0	0	0.4545	--	--	--	--	--	Molecular Function: RNA polymerase II regulatory region sequence-specific DNA binding (GO:0000977);; Molecular Function: transcription factor activity, sequence-specific DNA binding (GO:0003700);; Cellular Component: nucleus (GO:0005634);; Biological Process: positive regulation of transcription from RNA polymerase II promoter (GO:0045944);; Molecular Function: protein dimerization activity (GO:0…	K09264|4.4e-94|lsv:111902710|K09264 MADS-box transcription factor, plant | (RefSeq) MADS-box transcription factor 23-like	--	[K]	Transcription	SRF-type transcription factor (DNA-binding and dimerisation domain)	MADS-box transcription factor 27 OS=Oryza sativa subsp. japonica OX=39947 GN=MADS27 PE=2 SV=2	--	--	MADS-box transcription factor 23-like [Lactuca sativa]
TKMADS-48	TkA06G165160	0	0.3729	0	0	0	0	--	--	--	--	--	Molecular Function: RNA polymerase II regulatory region sequence-specific DNA binding (GO:0000977);; Molecular Function: transcription factor activity, sequence-specific DNA binding (GO:0003700);; Cellular Component: nucleus (GO:0005634);; Biological Process: positive regulation of transcription from RNA polymerase II promoter (GO:0045944);; Molecular Function: protein dimerization activity (GO:0…	K09264|1.6e-116|lsv:111876870|K09264 MADS-box transcription factor, plant | (RefSeq) truncated transcription factor CAULIFLOWER A-like	--	[K]	Transcription	K-box region	Agamous-like MADS-box protein FUL-L OS=Vitis vinifera OX=29760 GN=FULL PE=2 SV=1	--	--	unnamed protein product [Lactuca saligna]
TKMADS-49	TkA06G405100	0	0	0	0	0	0	--	--	--	--	--	Molecular Function: transcription regulatory region sequence-specific DNA binding (GO:0000976);; Molecular Function: RNA polymerase II regulatory region sequence-specific DNA binding (GO:0000977);; Molecular Function: RNA polymerase II transcription factor activity, sequence-specific DNA binding (GO:0000981);; Cellular Component: nucleus (GO:0005634);; Molecular Function: transcription factor bin…	K09264|1.3e-20|peq:110026071|K09264 MADS-box transcription factor, plant | (RefSeq) floral homeotic protein AGAMOUS-like	--	[K]	Transcription	SRF-type transcription factor (DNA-binding and dimerisation domain)	Agamous-like MADS-box protein AGL104 OS=Arabidopsis thaliana OX=3702 GN=AGL104 PE=1 SV=1	--	--	agamous-like MADS-box protein AGL104 [Lactuca sativa]
TKMADS-50	TkA06G465480	0	0	0	0	0	0	--	--	--	--	--	Molecular Function: RNA polymerase II regulatory region sequence-specific DNA binding (GO:0000977);; Molecular Function: transcription factor activity, sequence-specific DNA binding (GO:0003700);; Cellular Component: nucleus (GO:0005634);; Biological Process: positive regulation of transcription from RNA polymerase II promoter (GO:0045944);; Molecular Function: protein dimerization activity (GO:0…	K09264|1.3e-83|lsv:111880743|K09264 MADS-box transcription factor, plant | (RefSeq) MADS-box transcription factor 6-like	--	[K]	Transcription	SRF-type transcription factor (DNA-binding and dimerisation domain)	Agamous-like MADS-box protein MADS3 OS=Vitis vinifera OX=29760 GN=MADS3 PE=2 SV=1	--	--	MADS-box transcription factor 6-like [Lactuca sativa]
TKMADS-51	TkA07G007550	0	0.7458	2.4904	0	1.3611	0.9089	--	--	--	--	--	Molecular Function: RNA polymerase II regulatory region sequence-specific DNA binding (GO:0000977);; Molecular Function: transcription factor activity, sequence-specific DNA binding (GO:0003700);; Cellular Component: nucleus (GO:0005634);; Biological Process: positive regulation of transcription from RNA polymerase II promoter (GO:0045944);; Molecular Function: protein dimerization activity (GO:0…	K09264|1.6e-35|csv:101208072|K09264 MADS-box transcription factor, plant | (RefSeq) agamous-like MADS-box protein AGL11-like	--	[K]	Transcription	SRF-type transcription factor (DNA-binding and dimerisation domain)	MADS-box protein SOC1 OS=Arabidopsis thaliana OX=3702 GN=SOC1 PE=1 SV=1	--	--	MADS-box protein SOC1-like [Lactuca sativa]
TKMADS-52	TkA07G384590	274.134	287.15	258.176	321.88	306.246	300.407	0.853698	-0.0786033	normal	--	--	Molecular Function: RNA polymerase II regulatory region sequence-specific DNA binding (GO:0000977);; Molecular Function: transcription factor activity, sequence-specific DNA binding (GO:0003700);; Cellular Component: nucleus (GO:0005634);; Biological Process: positive regulation of transcription from RNA polymerase II promoter (GO:0045944);; Molecular Function: protein dimerization activity (GO:0…	K09264|1.1e-29|peq:110019037|K09264 MADS-box transcription factor, plant | (RefSeq) MADS-box transcription factor 23-like isoform X1	--	[K]	Transcription	SRF-type transcription factor (DNA-binding and dimerisation domain)	MADS-box protein AGL24 OS=Arabidopsis thaliana OX=3702 GN=AGL24 PE=1 SV=1	--	--	unnamed protein product [Lactuca saligna]
TKMADS-53	TkA07G387440	20.9263	25.3587	22.414	22.6812	16.7868	14.9976	0.266315	-0.570502	normal	--	--	Molecular Function: RNA polymerase II regulatory region sequence-specific DNA binding (GO:0000977);; Molecular Function: transcription factor activity, sequence-specific DNA binding (GO:0003700);; Cellular Component: nucleus (GO:0005634);; Biological Process: positive regulation of transcription from RNA polymerase II promoter (GO:0045944);; Molecular Function: protein dimerization activity (GO:0…	K09264|6.3e-78|lsv:111898851|K09264 MADS-box transcription factor, plant | (RefSeq) agamous-like MADS-box protein AGL16 isoform X1	--	[K]	Transcription	K-box region	Agamous-like MADS-box protein AGL16 OS=Arabidopsis thaliana OX=3702 GN=AGL16 PE=1 SV=1	--	--	agamous-like MADS-box protein AGL16 isoform X5 [Lactuca sativa]
TKMADS-54	TkA07G387500	0	0	0	0	0	0	--	--	--	--	--	Molecular Function: transcription factor activity, sequence-specific DNA binding (GO:0003700);; Cellular Component: nucleus (GO:0005634);;	K09264|1.6e-14|cit:102630220|K09264 MADS-box transcription factor, plant | (RefSeq) MADS-box transcription factor 23-like isoform X4	--	[K]	Transcription	K-box region	MADS-box transcription factor 57 OS=Oryza sativa subsp. japonica OX=39947 GN=MADS57 PE=1 SV=2	--	--	hypothetical protein LSAT_8X68360 [Lactuca sativa]
TKMADS-55	TkA07G395780	0	0	0	0	0	0	--	--	--	--	--	Molecular Function: RNA polymerase II regulatory region sequence-specific DNA binding (GO:0000977);; Molecular Function: transcription factor activity, sequence-specific DNA binding (GO:0003700);; Cellular Component: nucleus (GO:0005634);; Biological Process: positive regulation of transcription from RNA polymerase II promoter (GO:0045944);; Molecular Function: protein dimerization activity (GO:0…	K09264|5.6e-35|smo:SELMODRAFT_449545|K09264 MADS-box transcription factor, plant | (RefSeq) MADS3-1; MADS-domain transcription factor	--	[K]	Transcription	SRF-type transcription factor (DNA-binding and dimerisation domain)	MADS-box protein FBP24 OS=Petunia hybrida OX=4102 GN=FBP24 PE=1 SV=1	--	--	unnamed protein product [Lactuca saligna]
TKMADS-56	TkA07G397510	0	0	0	0	0	0	--	--	--	--	--	Molecular Function: RNA polymerase II regulatory region sequence-specific DNA binding (GO:0000977);; Cellular Component: nucleus (GO:0005634);; Biological Process: positive regulation of transcription from RNA polymerase II promoter (GO:0045944);; Molecular Function: protein dimerization activity (GO:0046983);;	K09264|1.9e-18|pop:7475776|K09264 MADS-box transcription factor, plant | (RefSeq) agamous-like MADS-box protein AGL11 isoform X3	--	[K]	Transcription	SRF-type transcription factor (DNA-binding and dimerisation domain)	Agamous-like MADS-box protein AGL104 OS=Arabidopsis thaliana OX=3702 GN=AGL104 PE=1 SV=1	--	--	unnamed protein product [Lactuca saligna]
TKMADS-57	TkA07G399790	0	0	0	0	0	0	--	--	--	--	--	Molecular Function: RNA polymerase II regulatory region sequence-specific DNA binding (GO:0000977);; Molecular Function: transcription factor activity, sequence-specific DNA binding (GO:0003700);; Cellular Component: nucleus (GO:0005634);; Biological Process: positive regulation of transcription from RNA polymerase II promoter (GO:0045944);; Molecular Function: protein dimerization activity (GO:0…	K09264|3.3e-109|lsv:111908854|K09264 MADS-box transcription factor, plant | (RefSeq) agamous-like MADS-box protein AGL11	--	[K]	Transcription	SRF-type transcription factor (DNA-binding and dimerisation domain)	Agamous-like MADS-box protein AGL11 OS=Vitis vinifera OX=29760 GN=AGL11 PE=2 SV=1	--	--	agamous-like MADS-box protein AGL11 [Lactuca sativa]
TKMADS-58	TkA07G409210	12.5558	4.4751	8.7166	2.4129	0.9074	3.1813	0.013676	-1.83339	down	--	--	Molecular Function: RNA polymerase II regulatory region sequence-specific DNA binding (GO:0000977);; Molecular Function: transcription factor activity, sequence-specific DNA binding (GO:0003700);; Cellular Component: nucleus (GO:0005634);; Biological Process: positive regulation of transcription from RNA polymerase II promoter (GO:0045944);; Molecular Function: protein dimerization activity (GO:0…	K09264|2.3e-112|ccav:112514291|K09264 MADS-box transcription factor, plant | (RefSeq) floral homeotic protein DEFICIENS-like	--	[K]	Transcription	SRF-type transcription factor (DNA-binding and dimerisation domain)	Floral homeotic protein PMADS 1 OS=Petunia hybrida OX=4102 GN=PMADS1 PE=2 SV=1	--	--	MADS-box transcription factor CDM19 [Artemisia annua]
TKMADS-59	TkA07G411720	7.8474	4.4751	1.6603	19.3032	20.8701	19.0879	0.00649004	1.63623	up	--	--	Molecular Function: RNA polymerase II regulatory region sequence-specific DNA binding (GO:0000977);; Molecular Function: transcription factor activity, sequence-specific DNA binding (GO:0003700);; Cellular Component: nucleus (GO:0005634);; Biological Process: positive regulation of transcription from RNA polymerase II promoter (GO:0045944);; Molecular Function: protein dimerization activity (GO:0…	K09264|4.3e-87|ccav:112514269|K09264 MADS-box transcription factor, plant | (RefSeq) truncated transcription factor CAULIFLOWER A isoform X1	--	[K]	Transcription	K-box region	Agamous-like MADS-box protein AP1 OS=Vitis vinifera OX=29760 GN=AP1 PE=2 SV=1	--	--	truncated transcription factor CAULIFLOWER A isoform X2 [Cynara cardunculus var. scolymus]
TKMADS-60	TkA07G419870	0	0	0	0	0	0	--	--	--	--	--	Molecular Function: RNA polymerase II transcription factor activity, sequence-specific DNA binding (GO:0000981);; Molecular Function: core promoter proximal region sequence-specific DNA binding (GO:0000987);; Cellular Component: nucleus (GO:0005634);; Biological Process: positive regulation of transcription from RNA polymerase II promoter (GO:0045944);; Molecular Function: protein dimerization ac…	K09264|1.9e-17|cit:102619676|K09264 MADS-box transcription factor, plant | (RefSeq) truncated transcription factor CAULIFLOWER D-like isoform X1	--	[K]	Transcription	SRF-type transcription factor (DNA-binding and dimerisation domain)	Agamous-like MADS-box protein AGL65 OS=Arabidopsis thaliana OX=3702 GN=AGL65 PE=1 SV=1	--	--	agamous-like MADS-box protein AGL65 isoform X2 [Lactuca sativa]
TKMADS-61	TkA08G097770	0	0	0	0	0	0	--	--	--	--	--	Molecular Function: RNA polymerase II regulatory region sequence-specific DNA binding (GO:0000977);; Molecular Function: transcription factor activity, sequence-specific DNA binding (GO:0003700);; Cellular Component: nucleus (GO:0005634);; Biological Process: positive regulation of transcription from RNA polymerase II promoter (GO:0045944);; Molecular Function: protein dimerization activity (GO:0…	K09264|7.2e-73|lsv:111911022|K09264 MADS-box transcription factor, plant | (RefSeq) floral homeotic protein PMADS 2-like	--	[K]	Transcription	SRF-type transcription factor (DNA-binding and dimerisation domain)	Floral homeotic protein PMADS 2 OS=Petunia hybrida OX=4102 GN=PMADS2 PE=2 SV=1	--	--	floral homeotic protein PMADS 2-like [Lactuca sativa]
TKMADS-62	TkA08G099250	0	0	0	0	0	0	--	--	--	--	--	Molecular Function: RNA polymerase II regulatory region sequence-specific DNA binding (GO:0000977);; Molecular Function: transcription factor activity, sequence-specific DNA binding (GO:0003700);; Cellular Component: nucleus (GO:0005634);; Biological Process: positive regulation of transcription from RNA polymerase II promoter (GO:0045944);; Molecular Function: protein dimerization activity (GO:0…	K09264|5.6e-104|lsv:111911022|K09264 MADS-box transcription factor, plant | (RefSeq) floral homeotic protein PMADS 2-like	--	[K]	Transcription	SRF-type transcription factor (DNA-binding and dimerisation domain)	Floral homeotic protein PMADS 2 OS=Petunia hybrida OX=4102 GN=PMADS2 PE=2 SV=1	--	--	PI [Artemisia annua]
TKMADS-63	TkA08G108630	0	0	0	0	0	0	--	--	--	--	--	Molecular Function: RNA polymerase II regulatory region sequence-specific DNA binding (GO:0000977);; Molecular Function: transcription factor activity, sequence-specific DNA binding (GO:0003700);; Cellular Component: nucleus (GO:0005634);; Biological Process: positive regulation of transcription from RNA polymerase II promoter (GO:0045944);; Molecular Function: protein dimerization activity (GO:0…	K09264|3.0e-99|lsv:111910508|K09264 MADS-box transcription factor, plant | (RefSeq) MADS-box protein EJ2-like	--	[K]	Transcription	K-box region	MADS-box protein EJ2 OS=Solanum lycopersicum OX=4081 GN=EJ2 PE=1 SV=1	--	--	MADS-box protein EJ2-like [Lactuca sativa]
TKMADS-64	TkA08G137860	7.3242	3.7292	1.6603	1.9303	1.3611	2.2724	0.281043	-1.10867	normal	--	--	Molecular Function: RNA polymerase II regulatory region sequence-specific DNA binding (GO:0000977);; Molecular Function: transcription factor activity, sequence-specific DNA binding (GO:0003700);; Cellular Component: nucleus (GO:0005634);; Biological Process: positive regulation of transcription from RNA polymerase II promoter (GO:0045944);; Molecular Function: protein dimerization activity (GO:0…	K09264|6.8e-62|vvi:100232867|K09264 MADS-box transcription factor, plant | (RefSeq) MADS2; MADS-box protein 2	--	[K]	Transcription	SRF-type transcription factor (DNA-binding and dimerisation domain)	Agamous-like MADS-box protein MADS4 OS=Vitis vinifera OX=29760 GN=MADS4 PE=2 SV=2	--	--	unnamed protein product [Lactuca saligna]
TKMADS-65	TkA08G229460	0	0	0	0	0	0	--	--	--	--	--	Molecular Function: DNA binding (GO:0003677);; Cellular Component: nucleus (GO:0005634);; Molecular Function: protein dimerization activity (GO:0046983);;	K12412|1.5e-65|lsv:111881089|K12412 pheromone receptor transcription factor | (RefSeq) agamous-like MADS-box protein AGL62	--	[K]	Transcription	SRF-type transcription factor (DNA-binding and dimerisation domain)	Agamous-like MADS-box protein AGL62 OS=Arabidopsis thaliana OX=3702 GN=AGL62 PE=1 SV=1	--	--	agamous-like MADS-box protein AGL62 [Lactuca sativa]
TKMADS-66	TkA08G229470	0	0.3729	0.4151	0	0.4537	0	--	--	--	--	--	Molecular Function: DNA binding (GO:0003677);; Cellular Component: nucleus (GO:0005634);; Molecular Function: protein dimerization activity (GO:0046983);;	K12412|1.9e-66|lsv:111881089|K12412 pheromone receptor transcription factor | (RefSeq) agamous-like MADS-box protein AGL62	--	[K]	Transcription	SRF-type transcription factor (DNA-binding and dimerisation domain)	Agamous-like MADS-box protein AGL62 OS=Arabidopsis thaliana OX=3702 GN=AGL62 PE=1 SV=1	--	--	agamous-like MADS-box protein AGL62 [Lactuca sativa]
